# Supplementary material for: Opipramol
Source: Acta Crystallogr Sect E Struct Rep Online. 2011 Jun 11;67(Pt 7):o1598. doi: 10.1107/S1600536811021131 (PMC3151965; doi:10.1107/S1600536811021131)
Supplement: Supplementary file 2 [file e-67-o1598-Isup2.hkl]

# 
# h,k,l, Fc-squared, Fo-squared, sigma(Fo-squared) and status flag 
# 
data_I
_shelx_title ' hsy1062_0m in P2(1)/c (100K)' 
_shelx_refln_list_code          4 
_shelx_F_calc_maximum      201.24 
_exptl_crystal_F_000       784.00 
_reflns_d_resolution_high  0.6313 
 
loop_ 
 _symmetry_equiv_pos_as_xyz 
 'x, y, z' 
 '-x, y+1/2, -z+1/2' 
 '-x, -y, -z' 
 'x, -y-1/2, z-1/2' 
 
_cell_length_a    12.6215 
_cell_length_b    10.5929 
_cell_length_c    14.3629 
_cell_angle_alpha  90.000 
_cell_angle_beta   90.966 
_cell_angle_gamma  90.000 
 
_shelx_F_squared_multiplier     1.000 
 
loop_ 
 _refln_index_h 
 _refln_index_k 
 _refln_index_l 
 _refln_F_squared_calc 
 _refln_F_squared_meas 
 _refln_F_squared_sigma 
 _refln_observed_status 
   3   0   0      229.87      206.69      3.93 o 
   4   0   0     6091.50     6012.54     70.79 o 
   5   0   0     2045.48     2008.86     21.12 o 
   6   0   0      815.72      811.47     10.55 o 
   7   0   0      415.08      469.56      6.55 o 
   8   0   0     1482.44     1436.59     20.48 o 
   9   0   0      291.36      314.20      7.25 o 
  10   0   0       36.06       31.12      2.53 o 
  11   0   0       71.39       74.43      3.47 o 
  12   0   0      377.83      349.26      7.95 o 
  13   0   0       25.13       26.09      2.76 o 
  14   0   0       59.39       57.97      4.14 o 
  15   0   0      179.93      167.57      6.17 o 
  16   0   0       60.03       64.13      4.70 o 
  17   0   0      128.39      128.43      7.34 o 
  18   0   0        2.41        2.65      3.37 o 
  19   0   0        0.19        1.59      2.31 o 
   2   1   0    14977.67    14639.41    248.73 o 
   3   1   0     1096.57     1177.01      9.67 o 
   4   1   0     1685.76     1703.92     15.08 o 
   5   1   0     2887.99     3111.28     21.23 o 
   6   1   0     1288.13     1464.85     10.96 o 
   7   1   0     2357.54     2531.64     17.38 o 
   8   1   0        0.29        1.34      0.64 o 
   9   1   0       30.50       26.32      1.56 o 
  10   1   0        0.51       -0.64      0.64 o 
  11   1   0      438.98      403.85      5.94 o 
  12   1   0       76.48       58.09      3.03 o 
  13   1   0      155.09      144.59      3.72 o 
  14   1   0        0.99        1.31      1.01 o 
  15   1   0        1.20        0.49      1.06 o 
  16   1   0       17.26       16.93      2.14 o 
  17   1   0       10.05       12.90      2.25 o 
  18   1   0       30.13       27.06      3.93 o 
  19   1   0      132.66      155.18      6.02 o 
   0   2   0      534.68      586.81     11.94 o 
   1   2   0     2144.36     2241.85     23.75 o 
   2   2   0       53.75       64.10      1.49 o 
   3   2   0       56.21       55.36      1.23 o 
   4   2   0     1172.82     1231.63     10.28 o 
   5   2   0      172.89      196.77      2.42 o 
   6   2   0       14.82       29.22      1.21 o 
   7   2   0        8.13       13.26      0.89 o 
   8   2   0      234.12      193.25      3.22 o 
   9   2   0      130.83      109.48      2.51 o 
  10   2   0      234.16      227.57      4.17 o 
  11   2   0     1391.61     1306.12     12.66 o 
  12   2   0        4.80        9.45      1.32 o 
  13   2   0       75.73       60.20      2.86 o 
  14   2   0        1.10        0.48      0.93 o 
  15   2   0       25.03       25.49      2.39 o 
  16   2   0       83.13       90.46      4.11 o 
  17   2   0       12.62       12.28      1.98 o 
  18   2   0        0.22        2.48      1.64 o 
  19   2   0      122.56      123.86      5.60 o 
   1   3   0       30.25       23.70      0.88 o 
   2   3   0     1173.51     1170.23     10.07 o 
   3   3   0       12.25       23.67      1.04 o 
   4   3   0      236.52      257.35      2.83 o 
   5   3   0        0.33        0.24      0.42 o 
   6   3   0      405.75      382.67      3.99 o 
   7   3   0      703.48      688.51      6.16 o 
   8   3   0       30.03       36.63      2.04 o 
   9   3   0     3110.90     2982.62     21.62 o 
  10   3   0      114.56      101.52      2.79 o 
  11   3   0     1402.10     1320.32     12.86 o 
  12   3   0       85.58       66.43      2.69 o 
  13   3   0        2.61        1.89      1.01 o 
  14   3   0      116.89      121.15      4.47 o 
  15   3   0      156.55      154.56      4.97 o 
  16   3   0       87.49       93.09      4.21 o 
  17   3   0       40.22       39.56      3.09 o 
  18   3   0       84.55       94.11      5.40 o 
  19   3   0        9.19       13.54      2.46 o 
   0   4   0     1768.36     1820.14     20.18 o 
   1   4   0      187.15      204.23      3.30 o 
   2   4   0      420.21      451.05      5.08 o 
   3   4   0      290.71      315.90      3.79 o 
   4   4   0      209.19      248.14      3.13 o 
   5   4   0       20.74       15.29      0.89 o 
   6   4   0      221.46      200.57      2.69 o 
   7   4   0        4.45        0.87      0.54 o 
   8   4   0      128.43      129.97      2.53 o 
   9   4   0      843.28      782.91      8.64 o 
  10   4   0        3.27        1.42      0.90 o 
  11   4   0      396.92      345.23      5.60 o 
  12   4   0       13.60        8.44      1.34 o 
  13   4   0       72.88       68.39      3.48 o 
  14   4   0       36.69       41.00      2.84 o 
  15   4   0        5.42        7.15      1.60 o 
  16   4   0        0.14       -0.70      1.23 o 
  17   4   0        0.11        0.28      1.37 o 
  18   4   0       26.79       27.85      3.66 o 
  19   4   0       11.92       16.75      2.61 o 
   1   5   0     1456.41     1599.96     13.98 o 
   2   5   0     1284.92     1484.60     12.01 o 
   3   5   0        4.27        6.92      0.68 o 
   4   5   0     2399.91     2493.99     19.09 o 
   5   5   0       45.83       53.87      1.57 o 
   6   5   0        0.01        0.84      0.50 o 
   7   5   0      234.29      231.68      3.20 o 
   8   5   0        5.04        4.69      0.78 o 
   9   5   0      140.72      151.56      3.04 o 
  10   5   0      847.17      776.39      9.09 o 
  11   5   0      526.95      493.97      7.69 o 
  12   5   0      409.46      387.82      6.93 o 
  13   5   0       20.59       21.53      2.14 o 
  14   5   0        0.76        0.33      1.17 o 
  15   5   0       18.37       16.76      2.18 o 
  16   5   0       69.77       78.66      4.16 o 
  17   5   0      139.59      158.30      5.76 o 
  18   5   0        3.96        6.20      2.08 o 
  19   5   0        0.32       -1.52      3.79 o 
   0   6   0     1514.11     1787.39     18.57 o 
   1   6   0      922.22      988.60     12.99 o 
   2   6   0     2751.68     2975.03     22.32 o 
   3   6   0      174.79      146.67      2.77 o 
   4   6   0      852.42      805.12      8.13 o 
   5   6   0       12.25       19.03      1.51 o 
   6   6   0     1139.00     1128.20     10.80 o 
   7   6   0      214.80      177.65      3.30 o 
   8   6   0       18.14       10.28      1.27 o 
   9   6   0     1239.41     1142.37     11.64 o 
  10   6   0      529.50      474.06      7.41 o 
  11   6   0       26.55       28.07      2.27 o 
  12   6   0       81.76       70.81      3.37 o 
  13   6   0        0.74        0.78      1.18 o 
  14   6   0       43.24       40.60      3.25 o 
  15   6   0        0.20       -0.92      1.34 o 
  16   6   0       66.41       56.98      4.08 o 
  17   6   0        3.25        7.65      3.90 o 
  18   6   0        6.55       13.77      2.30 o 
   1   7   0       98.95       87.19      2.15 o 
   2   7   0       19.55       23.56      1.33 o 
   3   7   0      244.17      221.62      3.75 o 
   4   7   0      439.74      451.64      5.82 o 
   5   7   0        4.08        3.79      0.95 o 
   6   7   0      986.64      976.98     17.10 o 
   7   7   0       15.50       10.83      1.43 o 
   8   7   0     1913.51     1769.39     17.67 o 
   9   7   0       53.60       51.32      2.57 o 
  10   7   0       13.12        9.69      1.57 o 
  11   7   0        2.53        1.83      1.27 o 
  12   7   0       39.08       33.40      2.88 o 
  13   7   0       35.63       36.30      3.07 o 
  14   7   0        0.00        0.24      1.46 o 
  15   7   0        6.83        8.03      2.53 o 
  16   7   0        5.70        4.96      1.88 o 
  17   7   0       57.02       59.87      9.26 o 
  18   7   0      138.82      142.41     13.89 o 
   0   8   0      185.78      153.02      5.45 o 
   1   8   0       49.26       60.40      2.47 o 
   2   8   0      485.57      439.02      7.05 o 
   3   8   0     1106.79     1057.19     12.74 o 
   4   8   0       14.93       12.88      3.19 o 
   5   8   0        8.01        6.96      1.30 o 
   6   8   0       49.98       63.59      2.93 o 
   7   8   0       15.08       17.70      1.86 o 
   8   8   0      153.86      168.92      5.67 o 
   9   8   0        4.54        6.47      1.63 o 
  10   8   0        6.34        6.80      1.99 o 
  11   8   0       24.23       21.90      3.88 o 
  12   8   0       21.50       24.88      2.60 o 
  13   8   0        0.35        2.46      1.56 o 
  14   8   0      186.09      197.44      6.16 o 
  15   8   0        3.48        4.41      2.05 o 
  16   8   0        0.37        1.27      1.91 o 
  17   8   0       28.32       26.56      4.37 o 
   1   9   0       33.93       48.83      2.62 o 
   2   9   0       53.17       45.55      3.26 o 
   3   9   0      100.24      106.32      3.51 o 
   4   9   0        0.72        0.96      1.02 o 
   5   9   0        0.00        0.94      1.40 o 
   6   9   0       57.69       68.14      3.67 o 
   7   9   0       28.28       24.99      2.80 o 
   8   9   0       72.10       73.85      4.36 o 
   9   9   0       59.36       70.11      4.18 o 
  10   9   0        3.85        3.99      1.76 o 
  11   9   0       64.17       60.72      4.39 o 
  12   9   0        8.35        7.35      2.27 o 
  13   9   0      218.26      207.56      9.00 o 
  14   9   0       84.40       98.30      6.93 o 
  15   9   0        5.56        5.66      2.83 o 
  16   9   0       53.80       51.32      5.79 o 
   0  10   0     1300.69     1267.82     21.71 o 
   1  10   0        7.78        8.25      2.15 o 
   2  10   0        9.53        1.81      1.06 o 
   3  10   0      111.04      102.56      3.64 o 
   4  10   0       45.42       38.25      2.76 o 
   5  10   0       29.65       26.92      2.41 o 
   6  10   0      204.62      188.32      6.21 o 
   7  10   0      400.21      389.54     13.33 o 
   8  10   0      155.03      146.16      9.37 o 
   9  10   0      129.10      128.75      5.27 o 
  10  10   0        0.80       -0.25      1.70 o 
  11  10   0       21.87       18.83      3.38 o 
  12  10   0        4.10        3.65      2.43 o 
  13  10   0       10.74        9.21      2.87 o 
  14  10   0        0.34       -1.94      1.94 o 
  15  10   0       10.74       19.78      3.85 o 
  16  10   0       37.39       41.23      7.99 o 
   1  11   0      164.76      140.49      5.70 o 
   2  11   0       44.19       46.70      3.00 o 
   3  11   0       23.35       21.19      2.18 o 
   4  11   0       27.36       17.05      2.04 o 
   5  11   0      105.68       95.04      4.64 o 
   6  11   0       69.89       85.72      4.65 o 
   7  11   0      223.92      206.21      6.96 o 
   8  11   0      133.97      127.79      5.60 o 
   9  11   0        3.85        2.58      2.05 o 
  10  11   0        5.89        9.11      2.81 o 
  11  11   0       63.56       82.69      6.72 o 
  12  11   0       34.73       33.05      6.28 o 
  13  11   0        4.06        4.66      2.47 o 
  14  11   0       22.13       18.19      3.83 o 
  15  11   0        8.38        7.52      4.55 o 
   0  12   0      258.83      248.26      9.90 o 
   1  12   0      137.02      124.38      4.37 o 
   2  12   0       31.75       34.63      2.80 o 
   3  12   0      241.25      245.32      6.23 o 
   4  12   0      102.25       96.46      4.79 o 
   5  12   0       26.57       32.41      3.44 o 
   6  12   0        0.39        0.20      1.58 o 
   7  12   0       30.29       28.50      3.41 o 
   8  12   0        0.69       -0.66      1.98 o 
   9  12   0      154.40      151.00      8.51 o 
  10  12   0       15.24       21.63      3.64 o 
  11  12   0      262.23      304.13     18.30 o 
  12  12   0        0.01       -2.06      2.06 o 
  13  12   0        2.22       -0.39      2.39 o 
   1  13   0        0.12       -1.21      1.23 o 
   2  13   0       20.31       25.41      3.13 o 
   3  13   0       15.42       14.07      2.58 o 
   4  13   0       13.69       12.19      3.12 o 
   5  13   0        0.06        1.94      1.81 o 
   6  13   0       28.18       27.79      5.51 o 
   7  13   0        0.47       -0.44      1.87 o 
   8  13   0       16.28       19.31      3.73 o 
   9  13   0       83.25       79.87      6.76 o 
  10  13   0        0.27        3.49      4.71 o 
  11  13   0       11.41       10.42      5.42 o 
  12  13   0       51.39       50.98      5.80 o 
   0  14   0       80.09       83.11     10.00 o 
   1  14   0       30.37       32.04      4.74 o 
   2  14   0       88.70      104.00      8.26 o 
   3  14   0       17.62       20.78      3.06 o 
   4  14   0       16.54       24.27      3.21 o 
   5  14   0        1.57       -0.74      1.69 o 
   6  14   0       11.91       14.61      2.86 o 
   7  14   0        1.76       -1.54      2.13 o 
   8  14   0       51.16       67.90      6.27 o 
   9  14   0       32.81       30.32      4.62 o 
  10  14   0       26.11       29.63      4.83 o 
   1  15   0       69.07       68.95     12.23 o 
   2  15   0       25.80       22.60      9.71 o 
   3  15   0       91.75       91.63      7.65 o 
   4  15   0      110.82      118.12      7.54 o 
   5  15   0       28.76       49.31      5.74 o 
   6  15   0      142.83      136.62      6.54 o 
   7  15   0        9.28        8.38      3.02 o 
   8  15   0        8.43        7.29      5.99 o 
   0  16   0      157.75      166.80     12.89 o 
   1  16   0       27.07       37.50      5.35 o 
   2  16   0       35.97       32.80      5.03 o 
   3  16   0       91.93      103.55     16.10 o 
   4  16   0      117.07      127.24     10.28 o 
   5  16   0      150.13      150.78      8.73 o 
 -19   1   1        1.11        6.70      2.00 o 
 -18   1   1      185.57      195.16      6.89 o 
 -17   1   1       28.38       28.89      2.61 o 
 -16   1   1       45.17       51.26      3.48 o 
 -15   1   1        2.60        3.14      1.17 o 
 -14   1   1      111.49       93.03      3.13 o 
 -13   1   1      104.52      104.23      3.16 o 
 -12   1   1      198.26      168.86      3.81 o 
 -11   1   1        3.03        1.53      0.84 o 
 -10   1   1      432.80      424.64      6.26 o 
  -9   1   1       89.68       85.57      2.32 o 
  -8   1   1       78.77       86.70      2.04 o 
  -7   1   1     2308.77     2588.08     18.08 o 
  -6   1   1       80.51       60.73      1.80 o 
  -5   1   1      564.44      591.68      5.67 o 
  -4   1   1      918.34      877.24      7.12 o 
  -3   1   1      162.47      186.04      2.58 o 
  -2   1   1     1953.82     2028.53     19.77 o 
   0   1   1      199.93      223.41      3.21 o 
   1   1   1      178.36      183.46      5.34 o 
   3   1   1      467.30      485.46      4.82 o 
   4   1   1     3475.23     3429.64     20.73 o 
   5   1   1      101.17      114.75      1.69 o 
   6   1   1      352.23      378.83      3.64 o 
   7   1   1       26.84       40.64      1.15 o 
   8   1   1       91.78      113.19      1.97 o 
   9   1   1      960.53      927.40      7.62 o 
  10   1   1        9.76        6.58      0.99 o 
  11   1   1      279.96      241.55      4.47 o 
  12   1   1        0.22        0.74      0.84 o 
  13   1   1       18.20       12.14      1.50 o 
  14   1   1       71.53       55.04      2.87 o 
  15   1   1       16.15       16.13      2.05 o 
  16   1   1      138.83      150.07      5.45 o 
  17   1   1        0.62        1.19      1.96 o 
  18   1   1        0.45        1.70      1.65 o 
  19   1   1        3.22        5.52      1.97 o 
 -19   2   1       44.27       50.89      4.04 o 
 -18   2   1      132.08      129.08      4.88 o 
 -17   2   1       10.80       10.78      1.89 o 
 -16   2   1       34.35       33.99      2.75 o 
 -15   2   1       73.20       71.72      3.26 o 
 -14   2   1        9.01        9.50      1.44 o 
 -13   2   1       19.47       17.69      1.67 o 
 -12   2   1      346.02      321.97      5.37 o 
 -11   2   1      376.62      364.92      5.55 o 
 -10   2   1      404.93      411.66      6.42 o 
  -9   2   1        0.49        1.84      0.75 o 
  -8   2   1      203.18      167.72      2.67 o 
  -7   2   1       92.78      108.97      2.15 o 
  -6   2   1     1544.97     1562.94     11.60 o 
  -5   2   1      242.14      242.37      2.90 o 
  -4   2   1       17.59       13.51      1.15 o 
  -3   2   1     1886.32     1924.12     15.18 o 
  -2   2   1    24844.78    23241.17    235.99 o 
  -1   2   1     2669.91     2811.59     47.67 o 
   0   2   1     5684.44     5645.30    178.83 o 
   1   2   1      607.32      577.15      7.21 o 
   2   2   1     6675.24     6433.80     47.24 o 
   3   2   1     1142.44     1140.75      9.74 o 
   4   2   1       12.10       11.98      1.04 o 
   5   2   1      856.33      815.80      6.00 o 
   6   2   1      413.56      415.00      4.17 o 
   7   2   1      335.99      372.39      3.86 o 
   8   2   1      406.86      347.78      3.92 o 
   9   2   1      417.68      410.54      4.79 o 
  10   2   1       43.91       49.92      2.11 o 
  11   2   1       22.55       17.94      1.57 o 
  12   2   1        1.82        0.81      0.95 o 
  13   2   1      183.21      167.28      4.11 o 
  14   2   1       18.78       18.50      2.06 o 
  15   2   1       16.26       13.95      1.96 o 
  16   2   1       41.76       35.85      2.88 o 
  17   2   1        9.22        8.60      2.04 o 
  18   2   1      154.14      147.45      5.79 o 
  19   2   1        0.04        1.00      2.20 o 
 -19   3   1       89.20       92.89      4.59 o 
 -18   3   1       36.64       38.72      3.06 o 
 -17   3   1       60.86       60.48      3.62 o 
 -16   3   1        1.06        1.30      1.32 o 
 -15   3   1       12.25       14.36      2.17 o 
 -14   3   1      743.14      740.51      9.56 o 
 -13   3   1       13.95       11.27      1.49 o 
 -12   3   1        5.69        3.58      1.06 o 
 -11   3   1      192.44      182.26      3.86 o 
 -10   3   1      348.06      325.54      5.04 o 
  -9   3   1        0.08        0.47      0.67 o 
  -8   3   1       83.06      107.87      2.36 o 
  -7   3   1      116.06      102.07      2.00 o 
  -6   3   1     2028.40     2154.78     15.39 o 
  -5   3   1       17.87       18.26      0.91 o 
  -4   3   1      138.95      187.53      2.51 o 
  -3   3   1       39.59       29.55      0.92 o 
  -2   3   1        9.59        9.86      0.73 o 
  -1   3   1      334.32      367.47      4.59 o 
   0   3   1     2523.33     2600.63     23.71 o 
   1   3   1     1619.87     1588.40     15.18 o 
   2   3   1        0.02        1.24      0.78 o 
   3   3   1     1617.45     1631.18     13.71 o 
   4   3   1       28.36       19.17      1.37 o 
   5   3   1     1195.23     1308.20     10.75 o 
   6   3   1       70.46       78.10      1.75 o 
   7   3   1       29.71       32.43      1.39 o 
   8   3   1      731.18      720.67      6.32 o 
   9   3   1       45.47       50.85      1.81 o 
  10   3   1      434.12      462.05      5.88 o 
  11   3   1      187.15      169.34      3.82 o 
  12   3   1      243.51      217.21      4.52 o 
  13   3   1       88.65       81.87      3.26 o 
  14   3   1        2.08        0.77      1.17 o 
  15   3   1      112.10      103.71      4.06 o 
  16   3   1       20.66       25.04      2.53 o 
  17   3   1       12.03       10.93      2.28 o 
  18   3   1        0.96        0.53      2.14 o 
  19   3   1        4.75        9.58      3.82 o 
 -19   4   1        9.21        9.34      2.66 o 
 -18   4   1        3.91        4.69      1.61 o 
 -17   4   1       13.22       12.69      2.02 o 
 -16   4   1      278.38      295.81      6.74 o 
 -15   4   1       61.80       60.01      3.44 o 
 -14   4   1        3.70        4.39      1.33 o 
 -13   4   1       19.58       15.73      1.63 o 
 -12   4   1       49.88       56.73      3.19 o 
 -11   4   1       26.73       26.99      1.87 o 
 -10   4   1      368.26      338.38      5.26 o 
  -9   4   1      755.30      735.13      8.12 o 
  -8   4   1      739.22      655.28      8.08 o 
  -7   4   1      324.21      328.58      3.72 o 
  -6   4   1      436.36      497.85      4.89 o 
  -5   4   1      747.36      778.49      6.92 o 
  -4   4   1      967.42     1032.49      8.27 o 
  -3   4   1        6.11        5.13      0.67 o 
  -2   4   1        2.94        2.93      0.63 o 
  -1   4   1     1780.67     1952.13     17.60 o 
   0   4   1       60.51       60.07      1.90 o 
   1   4   1        0.84        4.52      0.52 o 
   2   4   1      307.24      323.12      4.54 o 
   3   4   1      116.62      130.00      2.49 o 
   4   4   1     1717.33     1773.25     12.11 o 
   5   4   1      472.66      479.04      4.42 o 
   6   4   1       15.52        7.51      0.76 o 
   7   4   1      160.02      149.19      2.61 o 
   8   4   1      529.28      500.21      5.38 o 
   9   4   1       64.85       51.45      2.72 o 
  10   4   1      128.58      142.74      3.94 o 
  11   4   1       49.94       50.77      2.80 o 
  12   4   1      115.73      127.39      3.87 o 
  13   4   1        4.34        8.78      1.58 o 
  14   4   1       26.22       21.92      2.71 o 
  15   4   1       72.66       68.46      3.79 o 
  16   4   1      134.00      118.25      4.89 o 
  17   4   1       85.65       93.13      5.71 o 
  18   4   1       40.99       47.88      4.52 o 
  19   4   1        6.53        5.74      2.97 o 
 -19   5   1        1.43        1.30      2.85 o 
 -18   5   1       34.93       33.09      2.93 o 
 -17   5   1      149.38      147.67      4.98 o 
 -16   5   1      155.10      154.41      4.95 o 
 -15   5   1      269.68      262.01      6.18 o 
 -14   5   1       90.20       91.03      3.58 o 
 -13   5   1       31.77       31.43      2.42 o 
 -12   5   1       17.20        9.96      1.38 o 
 -11   5   1        7.67        3.22      1.04 o 
 -10   5   1      427.02      409.15      5.99 o 
  -9   5   1       70.98       64.90      2.33 o 
  -8   5   1      833.82      816.89      7.60 o 
  -7   5   1       43.28       43.00      1.71 o 
  -6   5   1       72.51       74.20      1.92 o 
  -5   5   1       24.27       19.49      1.30 o 
  -4   5   1      578.58      597.69      6.32 o 
  -3   5   1     2495.56     2682.21     26.81 o 
  -2   5   1      204.91      246.55      4.41 o 
  -1   5   1      281.33      307.73      3.79 o 
   0   5   1      318.26      370.92      3.93 o 
   1   5   1     1291.00     1419.50     11.79 o 
   2   5   1       97.75      127.38      2.58 o 
   3   5   1     1105.50     1103.32      9.78 o 
   4   5   1       25.28       34.15      1.36 o 
   5   5   1        0.33        1.47      0.55 o 
   6   5   1      122.91      118.62      2.18 o 
   7   5   1       65.29       77.64      1.97 o 
   8   5   1      228.19      246.35      3.50 o 
   9   5   1      238.76      216.87      3.67 o 
  10   5   1      148.70      131.08      3.44 o 
  11   5   1      255.58      236.41      6.03 o 
  12   5   1       76.50       80.31      3.29 o 
  13   5   1       35.09       40.53      2.83 o 
  14   5   1        9.53        9.53      1.91 o 
  15   5   1      154.31      161.26      5.56 o 
  16   5   1        7.71        5.97      1.95 o 
  17   5   1       44.08       39.22      4.44 o 
  18   5   1       55.80       69.52      5.43 o 
  19   5   1      108.86      144.06     13.57 o 
 -18   6   1       77.98       72.14      9.88 o 
 -17   6   1       91.58      106.25      4.88 o 
 -16   6   1       38.95       38.80      3.63 o 
 -15   6   1       25.60       28.61      2.57 o 
 -14   6   1       51.20       53.65      4.38 o 
 -13   6   1       12.98       10.58      1.74 o 
 -12   6   1       88.84       80.05      3.30 o 
 -11   6   1       29.37       26.69      3.61 o 
 -10   6   1      685.39      598.98      7.70 o 
  -9   6   1       41.16       43.14      2.24 o 
  -8   6   1     1176.30     1090.66     10.08 o 
  -7   6   1       64.41       53.22      1.78 o 
  -6   6   1       27.14       17.60      1.34 o 
  -5   6   1      409.57      359.80      4.94 o 
  -4   6   1       73.37       65.34      2.02 o 
  -3   6   1      115.08      124.58      2.51 o 
  -2   6   1      631.71      738.29      7.33 o 
  -1   6   1      910.93      946.41      8.81 o 
   0   6   1       20.86       25.39      1.11 o 
   1   6   1     1062.40     1068.37      8.90 o 
   2   6   1        0.00        3.79      0.72 o 
   3   6   1     1645.34     1688.19     12.09 o 
   4   6   1      587.89      620.29      7.62 o 
   5   6   1      102.36      111.97      2.44 o 
   6   6   1        0.03        2.66      1.11 o 
   7   6   1        9.22        6.94      1.01 o 
   8   6   1       12.27       20.26      1.63 o 
   9   6   1      175.12      166.31      3.54 o 
  10   6   1       35.83       32.77      2.00 o 
  11   6   1        4.06        1.09      1.28 o 
  12   6   1       15.94       15.58      2.08 o 
  13   6   1        0.51        2.17      1.41 o 
  14   6   1        1.95        1.78      1.47 o 
  15   6   1        0.52        1.01      1.53 o 
  16   6   1       27.21       25.92      2.90 o 
  17   6   1      234.58      249.23      8.53 o 
  18   6   1       29.77       41.62      7.04 o 
 -18   7   1       93.19       87.58      7.56 o 
 -17   7   1       47.86       41.30      4.16 o 
 -16   7   1      107.19      114.52      6.10 o 
 -15   7   1        0.39        3.58      1.57 o 
 -14   7   1       74.58       71.28      4.18 o 
 -13   7   1       92.24       92.63      3.74 o 
 -12   7   1       27.49       28.04      2.35 o 
 -11   7   1       71.14       62.02      3.20 o 
 -10   7   1       90.72       82.28      3.21 o 
  -9   7   1       15.45       12.67      1.67 o 
  -8   7   1        0.13       -0.86      0.86 o 
  -7   7   1      260.61      258.96      5.07 o 
  -6   7   1      340.44      346.58      5.24 o 
  -5   7   1       25.73       22.68      1.53 o 
  -4   7   1       16.83       19.52      1.47 o 
  -3   7   1      268.02      263.38      4.06 o 
  -2   7   1      409.26      412.70      5.25 o 
  -1   7   1       20.46       23.46      1.57 o 
   0   7   1        7.09        6.19      0.84 o 
   1   7   1       81.66       87.69      3.41 o 
   2   7   1     1421.40     1420.25     12.60 o 
   3   7   1      415.41      403.06      5.36 o 
   4   7   1       78.03       94.42      2.75 o 
   5   7   1       18.72       15.12      1.45 o 
   6   7   1      221.50      213.96      4.44 o 
   7   7   1      926.21      878.78     11.78 o 
   8   7   1       13.49       12.54      1.74 o 
   9   7   1        0.00       -0.93      0.93 o 
  10   7   1        3.20        2.63      1.24 o 
  11   7   1      291.52      273.65      6.51 o 
  12   7   1       27.17       28.88      2.73 o 
  13   7   1       23.30       22.26      2.58 o 
  14   7   1       24.44       25.57      2.74 o 
  15   7   1       27.82       39.26      4.12 o 
  16   7   1        0.21        1.26      1.84 o 
  17   7   1       51.88       54.51      4.93 o 
  18   7   1       23.00       30.00      5.83 o 
 -17   8   1        0.13       -0.60      2.30 o 
 -16   8   1        6.23        4.96      2.18 o 
 -15   8   1       19.68       17.11      4.07 o 
 -14   8   1       24.89       24.11      3.21 o 
 -13   8   1        0.28        0.27      1.55 o 
 -12   8   1       86.72       86.92      4.00 o 
 -11   8   1        3.26        3.27      1.65 o 
 -10   8   1       37.75       27.75      3.00 o 
  -9   8   1       59.83       67.09      3.64 o 
  -8   8   1       47.51       38.09      2.51 o 
  -7   8   1       64.68       70.57      4.41 o 
  -6   8   1      358.17      337.80      5.98 o 
  -5   8   1      538.34      527.53      7.61 o 
  -4   8   1       22.22       28.28      1.94 o 
  -3   8   1       12.57        7.85      1.13 o 
  -2   8   1      218.39      195.61      3.99 o 
  -1   8   1        6.85        9.35      1.22 o 
   0   8   1       95.60      108.40      2.96 o 
   1   8   1      670.24      683.67      9.31 o 
   2   8   1      674.95      688.99      9.44 o 
   3   8   1      288.32      310.10      5.84 o 
   4   8   1      734.53      711.30     10.00 o 
   5   8   1        1.16       -0.96      0.96 o 
   6   8   1     1312.53     1205.18     14.79 o 
   7   8   1      122.40      116.03      3.90 o 
   8   8   1       37.47       39.65      3.34 o 
   9   8   1      223.16      197.76      5.47 o 
  10   8   1       97.94       96.76      6.06 o 
  11   8   1       68.13       57.83      4.72 o 
  12   8   1       32.99       43.19      3.95 o 
  13   8   1        0.03        0.62      1.85 o 
  14   8   1        0.10        0.89      1.55 o 
  15   8   1        5.35        6.59      1.99 o 
  16   8   1        9.52       10.24      2.38 o 
  17   8   1        7.54        6.50      2.96 o 
 -16   9   1      128.83      118.52      7.39 o 
 -15   9   1        1.38        2.88      2.55 o 
 -14   9   1       10.12       10.36      4.30 o 
 -13   9   1      293.14      317.94     11.10 o 
 -12   9   1       67.64       78.78      6.19 o 
 -11   9   1       32.10       38.54      4.40 o 
 -10   9   1      134.74      134.36      5.34 o 
  -9   9   1       17.15       17.81      3.18 o 
  -8   9   1       15.57       16.17      2.86 o 
  -7   9   1      531.44      469.85      9.96 o 
  -6   9   1       52.37       51.15      3.61 o 
  -5   9   1        1.81        1.61      1.02 o 
  -4   9   1        6.34        3.33      1.34 o 
  -3   9   1      107.19       92.37      3.27 o 
  -2   9   1       19.74        9.34      1.42 o 
  -1   9   1      822.28      770.92     10.51 o 
   0   9   1        0.11       -1.18      1.63 o 
   1   9   1      672.25      662.45     12.27 o 
   2   9   1       11.01        7.18      1.32 o 
   3   9   1      652.08      582.30      9.63 o 
   4   9   1      474.05      443.07      7.82 o 
   5   9   1      133.38      137.57      4.53 o 
   6   9   1      447.12      397.79      7.61 o 
   7   9   1      102.85       96.09      4.48 o 
   8   9   1      262.09      224.56      9.43 o 
   9   9   1       10.74       11.29      2.00 o 
  10   9   1        0.94        2.91      1.81 o 
  11   9   1      267.00      284.75     16.96 o 
  12   9   1        0.02       -0.66      1.88 o 
  13   9   1      301.31      314.65      9.11 o 
  14   9   1       71.67       84.42      5.69 o 
  15   9   1        9.14       10.71      3.60 o 
  16   9   1        1.21        0.88      2.38 o 
 -16  10   1        0.20        2.77      3.59 o 
 -15  10   1        8.43       11.15      3.13 o 
 -14  10   1       41.28       44.36      5.19 o 
 -13  10   1      170.84      194.59      8.83 o 
 -12  10   1       43.83       32.16      4.38 o 
 -11  10   1      114.92      121.14      6.63 o 
 -10  10   1       89.12       99.04      5.86 o 
  -9  10   1       14.18       15.39      2.85 o 
  -8  10   1      419.63      422.74     11.81 o 
  -7  10   1      132.45      153.54      5.69 o 
  -6  10   1      451.98      460.89     10.05 o 
  -5  10   1      328.44      364.53      8.67 o 
  -4  10   1       10.69        7.57      1.44 o 
  -3  10   1      130.11      119.25      3.87 o 
  -2  10   1      252.76      211.31      5.12 o 
  -1  10   1        0.55        2.27      0.97 o 
   0  10   1       32.77       24.79      3.18 o 
   1  10   1      494.55      502.89      8.40 o 
   2  10   1      612.70      524.26      8.68 o 
   3  10   1        3.27        5.00      1.31 o 
   4  10   1       42.33       40.81      2.83 o 
   5  10   1       29.18       31.27      2.54 o 
   6  10   1       71.09       73.83      3.60 o 
   7  10   1      399.44      394.06      9.45 o 
   8  10   1      165.97      165.07      6.14 o 
   9  10   1       87.61       88.88      4.89 o 
  10  10   1      101.62       96.48      5.04 o 
  11  10   1      149.29      161.61      6.40 o 
  12  10   1       58.69       61.63      4.81 o 
  13  10   1       34.50       31.22      6.18 o 
  14  10   1      139.22      132.69     11.20 o 
  15  10   1      100.53      110.45      7.75 o 
  16  10   1        2.36        6.16      4.36 o 
 -15  11   1       52.34       60.01      9.75 o 
 -14  11   1       15.26       12.60      3.35 o 
 -13  11   1       64.12       59.69      6.00 o 
 -12  11   1      131.90      133.81      7.46 o 
 -11  11   1       35.52       38.86      4.72 o 
 -10  11   1        3.30        7.10      2.65 o 
  -9  11   1       24.41       21.35      6.13 o 
  -8  11   1       27.64       23.46      3.63 o 
  -7  11   1      188.96      201.85      8.08 o 
  -6  11   1      165.57      172.86      6.62 o 
  -5  11   1       60.73       75.91      4.76 o 
  -4  11   1      189.48      185.83      6.24 o 
  -3  11   1        0.05       -1.02      1.02 o 
  -2  11   1        0.10        3.22      2.64 o 
  -1  11   1      116.51      100.11      3.72 o 
   0  11   1       30.83       24.01      2.24 o 
   1  11   1      199.77      203.56      7.49 o 
   2  11   1       36.72       28.17      2.43 o 
   3  11   1      541.02      530.04      9.18 o 
   4  11   1       11.06        7.58      1.65 o 
   5  11   1      111.06      120.81      6.45 o 
   6  11   1       53.35       60.38      4.36 o 
   7  11   1       94.33      108.57      5.18 o 
   8  11   1        3.98        6.41      2.07 o 
   9  11   1      203.52      211.81      7.41 o 
  10  11   1        0.34        1.72      1.95 o 
  11  11   1       14.11       14.27      3.28 o 
  12  11   1      372.16      376.51     12.77 o 
  13  11   1      182.21      185.42     12.91 o 
  14  11   1      117.87      130.46      7.86 o 
  15  11   1       71.97       90.90     11.34 o 
 -13  12   1       92.44       85.19      8.26 o 
 -12  12   1      113.46      109.72      7.90 o 
 -11  12   1       16.63       20.38      3.74 o 
 -10  12   1      139.42      157.73     10.31 o 
  -9  12   1      539.28      567.21     18.34 o 
  -8  12   1       37.47       30.82      4.21 o 
  -7  12   1       28.78       26.74      3.89 o 
  -6  12   1       22.83       19.58      3.20 o 
  -5  12   1       35.82       36.66      3.89 o 
  -4  12   1        9.29       11.56      2.29 o 
  -3  12   1       13.32       14.26      3.51 o 
  -2  12   1       37.05       36.39      3.43 o 
  -1  12   1       25.22       18.88      3.45 o 
   0  12   1        7.68        9.56      1.75 o 
   1  12   1        6.72        9.01      1.78 o 
   2  12   1       58.04       59.34      3.58 o 
   3  12   1       46.77       47.73      3.27 o 
   4  12   1       60.68       70.95      4.10 o 
   5  12   1       49.02       68.35      4.78 o 
   6  12   1       14.79       15.61      3.18 o 
   7  12   1      382.34      400.40     10.27 o 
   8  12   1       35.06       38.54      3.96 o 
   9  12   1       29.48       29.17      6.49 o 
  10  12   1       75.45       72.58      6.39 o 
  11  12   1      258.70      254.34     10.31 o 
  12  12   1      157.82      172.96     10.17 o 
  13  12   1       84.67       85.66      9.31 o 
 -12  13   1        2.41       -1.28      2.53 o 
 -11  13   1       19.01       16.48      3.69 o 
 -10  13   1       47.60       47.35      5.31 o 
  -9  13   1        3.77        0.56      2.20 o 
  -8  13   1       13.51       12.42      3.14 o 
  -7  13   1       21.91       21.03      3.75 o 
  -6  13   1       55.21       65.29      6.46 o 
  -5  13   1       38.16       43.23      4.06 o 
  -4  13   1        1.21        1.86      1.74 o 
  -3  13   1        9.69       13.76      2.54 o 
  -2  13   1       21.32       17.44      3.19 o 
  -1  13   1       33.55       33.78      3.53 o 
   0  13   1        2.75        2.35      1.73 o 
   1  13   1       22.02       20.15      2.93 o 
   2  13   1      171.32      185.58      5.64 o 
   3  13   1      294.84      324.13      8.68 o 
   4  13   1       85.86       90.37      5.24 o 
   5  13   1       69.42       70.76      4.97 o 
   6  13   1       32.56       28.06      3.44 o 
   7  13   1       33.48       26.53      3.47 o 
   8  13   1       59.15       59.99      4.86 o 
   9  13   1       17.70       17.10      5.48 o 
  10  13   1        8.08        5.91      2.94 o 
  11  13   1       18.48       20.54      4.05 o 
  12  13   1        5.34        4.62      3.67 o 
 -10  14   1       56.65       64.74      6.25 o 
  -9  14   1        9.58       10.27      6.10 o 
  -8  14   1       21.10       23.39      5.11 o 
  -7  14   1       10.51       14.01      5.38 o 
  -6  14   1       93.39       94.77      6.64 o 
  -5  14   1        3.15        3.16      1.95 o 
  -4  14   1       86.46       99.90      5.54 o 
  -3  14   1       39.57       46.61      4.27 o 
  -2  14   1        9.85        7.09      2.34 o 
  -1  14   1      100.66      103.44      6.17 o 
   0  14   1        0.00        2.37      2.35 o 
   1  14   1       74.04       73.02      5.12 o 
   2  14   1       12.07       13.76      3.45 o 
   3  14   1       45.74       46.56      5.48 o 
   4  14   1       21.39       24.68      5.55 o 
   5  14   1       81.84       81.70      7.12 o 
   6  14   1        2.79        1.71      1.95 o 
   7  14   1       56.46       61.59      5.13 o 
   8  14   1       22.95       24.68      3.57 o 
   9  14   1       28.80       20.01      4.10 o 
  10  14   1       89.42      103.31      7.69 o 
  -8  15   1        8.20        8.82      7.01 o 
  -7  15   1        9.12        9.81      3.40 o 
  -6  15   1       50.21       39.41      7.79 o 
  -5  15   1        2.95        5.21      2.66 o 
  -4  15   1        7.24        6.94      2.40 o 
  -3  15   1       52.00       59.31      4.92 o 
  -2  15   1      158.37      168.29      8.90 o 
  -1  15   1       48.16       54.79     13.63 o 
   0  15   1       20.89       16.67      3.95 o 
   1  15   1       55.96       50.40      5.81 o 
   2  15   1        2.34       -2.42      2.42 o 
   3  15   1     1083.77     1134.40     25.24 o 
   4  15   1       82.41       85.49      9.69 o 
   5  15   1       76.88       77.83      7.19 o 
   6  15   1        3.12        3.52      4.34 o 
   7  15   1        7.42       13.43      5.40 o 
   8  15   1        5.89       17.31      5.35 o 
  -5  16   1        7.77       -3.31      3.31 o 
  -4  16   1       41.20       49.91      5.98 o 
  -3  16   1       78.28       83.69     12.05 o 
  -2  16   1      223.18      222.01     11.54 o 
  -1  16   1       83.57       91.64      8.22 o 
   0  16   1        1.79        2.04      7.74 o 
   1  16   1       73.28       71.91      7.09 o 
   2  16   1        0.35       -2.09      2.09 o 
   3  16   1        1.59        0.87      2.83 o 
   4  16   1       10.74       19.89      4.26 o 
   5  16   1      230.36      240.52     11.17 o 
 -19   0   2      233.16      242.91     19.28 o 
 -18   0   2       83.40       80.33      5.54 o 
 -17   0   2      436.26      443.85     10.87 o 
 -16   0   2        0.27        3.36      1.89 o 
 -15   0   2       86.68      106.97      5.50 o 
 -14   0   2       11.99       10.45      1.99 o 
 -13   0   2      500.50      419.36      9.07 o 
 -12   0   2        4.68        0.40      1.12 o 
 -11   0   2       14.45       17.68      2.07 o 
 -10   0   2       38.93       32.55      2.51 o 
  -9   0   2      114.03      114.25      6.62 o 
  -8   0   2        5.04       11.73      2.55 o 
  -7   0   2     1750.71     1899.00     20.92 o 
  -6   0   2     1413.95     1588.12     17.51 o 
  -5   0   2     1650.80     1641.77     17.47 o 
  -4   0   2    10661.84    10532.81    117.74 o 
  -3   0   2      827.48      831.54     13.82 o 
  -2   0   2    14971.35    15045.91    243.13 o 
  -1   0   2       82.71       72.04      1.90 o 
   0   0   2     2429.66     2684.24     56.87 o 
   1   0   2      153.66      148.00      3.54 o 
   2   0   2    22019.80    19367.22    227.42 o 
   3   0   2     2502.42     2492.97     29.98 o 
   4   0   2     4565.14     4662.71     39.47 o 
   5   0   2      882.67      962.30      9.03 o 
   6   0   2     4542.91     4914.73     42.46 o 
   7   0   2      472.42      492.33      8.33 o 
   8   0   2        1.19        0.21      1.36 o 
   9   0   2       90.92       90.75      2.71 o 
  10   0   2      253.81      199.26      5.79 o 
  11   0   2       63.70       59.77      3.56 o 
  12   0   2      438.94      382.82      8.60 o 
  13   0   2        9.59       13.04      2.25 o 
  14   0   2       98.93       96.49      6.66 o 
  15   0   2       32.10       25.26      3.83 o 
  16   0   2       14.77        8.14      2.83 o 
  17   0   2       32.12       30.96      4.53 o 
  18   0   2       22.30       18.23      5.84 o 
  19   0   2       40.26       46.66      5.92 o 
 -19   1   2      145.73      154.19      5.64 o 
 -18   1   2        2.55        4.93      1.68 o 
 -17   1   2      107.18      101.90      3.73 o 
 -16   1   2       41.68       41.26      3.40 o 
 -15   1   2       30.03       26.31      2.12 o 
 -14   1   2      174.27      144.38      5.75 o 
 -13   1   2      181.11      169.27      3.94 o 
 -12   1   2      494.19      474.98      6.62 o 
 -11   1   2      144.20      115.43      2.98 o 
 -10   1   2      673.39      579.72      6.87 o 
  -9   1   2      129.12      108.15      2.53 o 
  -8   1   2       84.08      122.08      2.52 o 
  -7   1   2      676.75      654.09      6.49 o 
  -6   1   2      763.12      836.00      7.97 o 
  -5   1   2      154.85      197.69      2.61 o 
  -4   1   2      183.08      187.19      2.51 o 
  -3   1   2     1550.83     1601.23     15.50 o 
  -2   1   2      979.62      998.18      8.86 o 
  -1   1   2     2837.23     3057.04     35.60 o 
   0   1   2     1466.32     1386.36     13.27 o 
   1   1   2     5640.62     5364.42     59.42 o 
   2   1   2       30.91       32.72      1.25 o 
   3   1   2      205.82      167.74      2.21 o 
   4   1   2      111.30       99.69      1.56 o 
   5   1   2      910.54     1058.39      6.91 o 
   6   1   2      112.71      120.28      1.92 o 
   7   1   2      977.30     1105.15      7.69 o 
   8   1   2       12.82        3.76      0.58 o 
   9   1   2       32.70       29.28      1.41 o 
  10   1   2      280.63      260.57      4.19 o 
  11   1   2       96.76      122.50      3.39 o 
  12   1   2        3.71        2.84      1.01 o 
  13   1   2      356.65      314.85      5.69 o 
  14   1   2      146.49      129.31      4.21 o 
  15   1   2      201.42      203.16      6.14 o 
  16   1   2        2.33        2.68      1.66 o 
  17   1   2       22.18       25.71      2.94 o 
  18   1   2       21.66       25.45      3.09 o 
  19   1   2       22.91       26.72      5.54 o 
 -19   2   2       26.79       34.44      2.96 o 
 -18   2   2       67.17       68.69      4.01 o 
 -17   2   2      237.45      245.96      5.67 o 
 -16   2   2        2.83        2.67      1.25 o 
 -15   2   2        5.39        4.68      1.26 o 
 -14   2   2       30.24       29.75      2.10 o 
 -13   2   2      141.49      122.74      3.38 o 
 -12   2   2        3.22        1.48      0.92 o 
 -11   2   2       76.97       71.52      2.43 o 
 -10   2   2      862.14      815.14     10.31 o 
  -9   2   2       71.25       76.37      2.19 o 
  -8   2   2       27.15       32.30      1.47 o 
  -7   2   2      875.71      912.40      7.80 o 
  -6   2   2       99.73      139.20      2.38 o 
  -5   2   2      938.78      993.33      8.26 o 
  -4   2   2      127.23      144.06      2.06 o 
  -3   2   2     2075.48     2011.42     17.62 o 
  -2   2   2     5851.76     5838.40     47.84 o 
  -1   2   2     5444.93     5495.04     63.47 o 
   0   2   2     3273.64     3397.25     30.97 o 
   1   2   2     4807.43     4902.56     37.63 o 
   2   2   2      256.62      242.23      3.11 o 
   3   2   2      375.81      420.54      3.85 o 
   4   2   2     1839.99     1996.25     13.90 o 
   5   2   2      313.47      382.70      3.57 o 
   6   2   2       37.05       37.90      1.09 o 
   7   2   2       75.41       72.35      1.54 o 
   8   2   2        2.49        4.47      0.64 o 
   9   2   2     2076.31     1968.92     13.61 o 
  10   2   2        4.69        2.25      0.83 o 
  11   2   2        5.38        0.37      0.88 o 
  12   2   2       72.68       64.56      2.86 o 
  13   2   2      476.47      465.75      7.85 o 
  14   2   2        2.07        1.88      1.23 o 
  15   2   2        3.89        2.50      1.56 o 
  16   2   2        0.56        3.52      1.97 o 
  17   2   2        0.74        5.25      2.29 o 
  18   2   2        2.75        5.73      2.28 o 
  19   2   2       68.47       89.34      6.15 o 
 -19   3   2       10.99       12.98      3.11 o 
 -18   3   2       13.98       16.02      2.14 o 
 -17   3   2       41.44       40.03      3.05 o 
 -16   3   2        7.25        6.09      1.44 o 
 -15   3   2      125.66      124.58      3.77 o 
 -14   3   2        4.02        5.77      1.23 o 
 -13   3   2        4.25        3.51      1.05 o 
 -12   3   2      185.67      155.36      3.69 o 
 -11   3   2      349.55      336.57      5.30 o 
 -10   3   2      372.24      358.77      5.27 o 
  -9   3   2        9.02        9.70      1.08 o 
  -8   3   2      435.45      442.98      5.08 o 
  -7   3   2        4.14        7.76      0.94 o 
  -6   3   2       45.80       55.46      1.49 o 
  -5   3   2      308.19      350.44      3.56 o 
  -4   3   2      778.04      854.82      6.78 o 
  -3   3   2     1836.96     1995.15     14.73 o 
  -2   3   2       26.03       32.54      1.20 o 
  -1   3   2     3540.80     3671.41     28.04 o 
   0   3   2      475.28      512.34      4.87 o 
   1   3   2      338.37      330.63      4.00 o 
   2   3   2      400.40      467.63      4.19 o 
   3   3   2      364.75      389.86      3.60 o 
   4   3   2      584.50      645.10      5.34 o 
   5   3   2        0.48       -0.35      0.35 o 
   6   3   2        1.48        2.41      0.67 o 
   7   3   2        3.17        1.81      0.49 o 
   8   3   2       75.70       76.72      1.86 o 
   9   3   2      475.63      472.27      5.36 o 
  10   3   2      252.84      217.34      3.92 o 
  11   3   2     1301.59     1199.14     16.37 o 
  12   3   2      169.40      145.12      4.16 o 
  13   3   2       18.00       14.64      2.13 o 
  14   3   2       72.06       70.68      3.71 o 
  15   3   2        5.78        1.76      1.29 o 
  16   3   2       21.80       17.39      3.01 o 
  17   3   2      312.90      342.70      9.99 o 
  18   3   2       69.19       75.51      5.58 o 
  19   3   2      213.87      236.19      9.78 o 
 -19   4   2       49.88       52.15      4.10 o 
 -18   4   2        0.24        3.95      1.58 o 
 -17   4   2       23.20       22.34      2.42 o 
 -16   4   2       10.11        9.88      1.74 o 
 -15   4   2      135.65      140.64      4.41 o 
 -14   4   2        2.40        2.72      1.10 o 
 -13   4   2        0.54        1.35      0.94 o 
 -12   4   2      239.19      211.85      4.38 o 
 -11   4   2      368.79      327.69      5.31 o 
 -10   4   2      285.02      275.96      4.63 o 
  -9   4   2        0.98        0.28      0.72 o 
  -8   4   2      539.91      574.70      5.81 o 
  -7   4   2       88.57       96.73      2.06 o 
  -6   4   2      135.09      110.06      2.04 o 
  -5   4   2       30.41       41.14      1.38 o 
  -4   4   2     5920.70     6428.40     40.84 o 
  -3   4   2      303.24      315.31      5.27 o 
  -2   4   2     5161.01     5702.92     39.15 o 
  -1   4   2      292.99      298.16      5.39 o 
   0   4   2       47.30       38.40      1.06 o 
   1   4   2       72.83       76.70      1.52 o 
   2   4   2       12.31       20.76      0.87 o 
   3   4   2      521.83      547.84      5.52 o 
   4   4   2      115.18      125.13      2.10 o 
   5   4   2      171.94      207.91      2.52 o 
   6   4   2        0.01        0.46      0.39 o 
   7   4   2      154.21      176.96      2.54 o 
   8   4   2      319.39      304.47      4.05 o 
   9   4   2        4.30        8.70      1.06 o 
  10   4   2      411.40      431.77      6.31 o 
  11   4   2      535.55      496.45      7.14 o 
  12   4   2       14.78       12.24      1.66 o 
  13   4   2      198.62      175.89      4.83 o 
  14   4   2       16.39        8.23      1.85 o 
  15   4   2       30.04       26.20      3.72 o 
  16   4   2      205.54      198.02      7.40 o 
  17   4   2        6.40        8.89      2.57 o 
  18   4   2       91.25      107.79      9.34 o 
  19   4   2        0.02        2.21      2.67 o 
 -19   5   2       49.11       46.55      8.52 o 
 -18   5   2      126.37      138.85      5.59 o 
 -17   5   2      268.12      289.69      6.86 o 
 -16   5   2      128.73      134.82      4.51 o 
 -15   5   2      122.98      111.96      4.02 o 
 -14   5   2      462.81      471.02      8.09 o 
 -13   5   2      167.25      152.36      5.48 o 
 -12   5   2       81.36       79.54      3.53 o 
 -11   5   2       55.67       64.92      2.72 o 
 -10   5   2      867.96      819.06      9.11 o 
  -9   5   2     1318.82     1318.37     12.35 o 
  -8   5   2     2900.71     2747.83     18.93 o 
  -7   5   2       49.89       39.43      1.71 o 
  -6   5   2       15.76       15.98      1.06 o 
  -5   5   2       57.44       50.30      1.52 o 
  -4   5   2      442.21      419.35      5.00 o 
  -3   5   2       41.05       69.89      2.00 o 
  -2   5   2     3726.65     4014.79     28.66 o 
  -1   5   2     1103.53     1268.58     10.50 o 
   0   5   2     2852.57     3091.49     21.37 o 
   1   5   2      721.43      734.48      6.04 o 
   2   5   2       16.61       25.69      1.32 o 
   3   5   2      109.36      106.79      2.09 o 
   4   5   2     1951.09     2072.79     15.16 o 
   5   5   2        0.31        0.28      0.42 o 
   6   5   2       33.66       54.63      1.53 o 
   7   5   2      198.83      189.03      3.10 o 
   8   5   2       10.67        3.15      1.03 o 
   9   5   2      101.42       87.23      2.52 o 
  10   5   2        5.28        0.35      1.07 o 
  11   5   2      244.79      226.44      5.31 o 
  12   5   2        7.99       10.43      1.88 o 
  13   5   2       88.18       88.12      3.96 o 
  14   5   2       36.19       41.63      5.31 o 
  15   5   2       15.03       16.77      2.49 o 
  16   5   2       24.23       23.67      3.36 o 
  17   5   2      155.30      179.92     12.38 o 
  18   5   2        2.11        6.71      3.18 o 
 -18   6   2       10.62        9.38      2.36 o 
 -17   6   2       72.95       74.68      4.66 o 
 -16   6   2        2.26        1.75      1.53 o 
 -15   6   2       17.61       18.95      2.19 o 
 -14   6   2       79.54       74.96      3.63 o 
 -13   6   2        3.40        0.54      1.10 o 
 -12   6   2        2.56        3.62      1.23 o 
 -11   6   2      207.94      195.16      4.22 o 
 -10   6   2      929.87      852.07      9.58 o 
  -9   6   2       96.16      100.41      3.17 o 
  -8   6   2      725.32      701.75      7.93 o 
  -7   6   2     1842.90     1830.69     14.45 o 
  -6   6   2      553.11      551.40      6.63 o 
  -5   6   2       52.10       56.39      1.93 o 
  -4   6   2       12.06       17.16      1.20 o 
  -3   6   2       29.47       39.51      2.31 o 
  -2   6   2        0.15        4.17      0.63 o 
  -1   6   2      415.72      434.39      4.71 o 
   0   6   2       89.28       81.53      2.10 o 
   1   6   2       15.76        5.86      0.75 o 
   2   6   2      344.72      365.50      4.65 o 
   3   6   2       98.71       90.38      2.34 o 
   4   6   2      178.81      165.92      3.15 o 
   5   6   2        0.45        0.08      0.61 o 
   6   6   2      547.74      474.17      6.71 o 
   7   6   2     1282.26     1209.51     11.70 o 
   8   6   2      226.08      243.82      4.47 o 
   9   6   2       99.57       82.87      2.60 o 
  10   6   2      434.73      423.22      6.56 o 
  11   6   2       77.36       74.71      3.14 o 
  12   6   2       21.16       16.61      2.24 o 
  13   6   2        6.82        5.39      1.75 o 
  14   6   2        0.01       -1.01      1.47 o 
  15   6   2        6.34        5.80      1.98 o 
  16   6   2        3.03        6.12      2.32 o 
  17   6   2       22.15       28.72      3.72 o 
  18   6   2       13.69       17.30      4.62 o 
 -18   7   2       10.78       16.51      4.16 o 
 -17   7   2       25.88       32.71      3.66 o 
 -16   7   2       23.00       18.38      2.58 o 
 -15   7   2       65.66       53.47      3.81 o 
 -14   7   2       66.66       70.43      4.18 o 
 -13   7   2       72.54       68.59      3.84 o 
 -12   7   2       55.76       44.24      3.43 o 
 -11   7   2       24.79       25.60      2.15 o 
 -10   7   2        2.00        5.72      1.31 o 
  -9   7   2      298.30      273.90      4.84 o 
  -8   7   2      545.50      510.15      7.39 o 
  -7   7   2       37.75       36.99      2.06 o 
  -6   7   2        3.20        1.98      0.92 o 
  -5   7   2        3.31        3.97      0.85 o 
  -4   7   2      245.86      257.15      4.20 o 
  -3   7   2      198.98      196.56      3.43 o 
  -2   7   2      491.04      500.41      5.92 o 
  -1   7   2      363.57      387.63      4.63 o 
   0   7   2       15.74       20.11      1.23 o 
   1   7   2      149.12      173.11      3.35 o 
   2   7   2      673.77      694.58      8.88 o 
   3   7   2      427.54      446.80      5.68 o 
   4   7   2      546.41      564.63      7.42 o 
   5   7   2      159.52      154.98      4.03 o 
   6   7   2     1482.06     1455.78     16.52 o 
   7   7   2       20.67       19.18      4.19 o 
   8   7   2       41.94       32.68      2.50 o 
   9   7   2      148.88      118.92      3.84 o 
  10   7   2        3.80        3.76      1.38 o 
  11   7   2       19.73       18.49      2.22 o 
  12   7   2       68.95       65.61      4.00 o 
  13   7   2       14.37       16.39      2.40 o 
  14   7   2        0.30       -1.16      1.45 o 
  15   7   2        0.04        2.36      1.75 o 
  16   7   2        0.16       -0.60      1.90 o 
  17   7   2        0.89       -1.09      4.17 o 
  18   7   2        0.17       -0.34      3.66 o 
 -17   8   2       40.79       40.51      4.19 o 
 -16   8   2        7.13        6.22      2.15 o 
 -15   8   2       22.39       17.15      5.09 o 
 -14   8   2        0.33        2.59      2.24 o 
 -13   8   2       58.93       59.79      7.92 o 
 -12   8   2       18.01       21.15      3.18 o 
 -11   8   2       26.89       28.84      3.12 o 
 -10   8   2       28.70       19.29      2.23 o 
  -9   8   2       41.17       34.29      2.64 o 
  -8   8   2       44.75       44.49      2.86 o 
  -7   8   2       68.73       61.84      3.27 o 
  -6   8   2       16.06       16.55      1.85 o 
  -5   8   2      143.36      148.92      3.77 o 
  -4   8   2      452.31      428.22      7.77 o 
  -3   8   2       44.10       55.34      2.19 o 
  -2   8   2      161.16      154.00      3.15 o 
  -1   8   2      485.89      477.41      6.01 o 
   0   8   2      334.45      352.07      5.51 o 
   1   8   2      162.64      170.39      4.05 o 
   2   8   2        1.35        1.60      0.89 o 
   3   8   2      306.08      256.80      4.68 o 
   4   8   2      673.66      657.73      9.49 o 
   5   8   2     1161.47     1109.00     13.73 o 
   6   8   2      178.20      162.98      4.53 o 
   7   8   2     1863.64     1788.04     20.13 o 
   8   8   2      107.45       96.06      3.73 o 
   9   8   2      381.54      311.21      6.91 o 
  10   8   2       41.26       39.03      3.11 o 
  11   8   2      259.19      288.57      8.09 o 
  12   8   2      195.43      207.36      7.14 o 
  13   8   2       85.46       91.77      4.71 o 
  14   8   2       91.37       92.67      4.92 o 
  15   8   2       56.31       56.15      4.97 o 
  16   8   2        3.07        6.03      2.53 o 
  17   8   2       20.59       26.90      3.67 o 
 -16   9   2       33.95       31.13      5.74 o 
 -15   9   2        0.11        2.54      2.54 o 
 -14   9   2      163.32      169.71      8.11 o 
 -13   9   2       12.10       10.84      2.99 o 
 -12   9   2        2.97        0.50      1.91 o 
 -11   9   2       12.90       16.52      3.13 o 
 -10   9   2      110.68      110.97      5.87 o 
  -9   9   2        0.18        2.19      1.76 o 
  -8   9   2        1.49        0.93      1.50 o 
  -7   9   2       68.24       55.77      4.53 o 
  -6   9   2      244.35      264.62      7.02 o 
  -5   9   2      420.06      403.07      9.65 o 
  -4   9   2        1.05        3.30      1.19 o 
  -3   9   2       87.37       90.58      3.17 o 
  -2   9   2      142.31      143.95      3.94 o 
  -1   9   2      138.38      117.99      3.84 o 
   0   9   2      640.88      555.47      8.44 o 
   1   9   2      722.83      678.18      9.72 o 
   2   9   2      387.39      386.53      6.93 o 
   3   9   2       18.07       24.99      1.87 o 
   4   9   2       51.69       49.97      2.48 o 
   5   9   2      596.53      580.86      9.33 o 
   6   9   2        4.29        7.97      1.51 o 
   7   9   2      173.92      172.53      5.72 o 
   8   9   2        0.47       -0.77      1.00 o 
   9   9   2      368.77      347.40     16.28 o 
  10   9   2       65.99       71.52      4.19 o 
  11   9   2      167.82      179.41      6.54 o 
  12   9   2      227.91      218.79      8.02 o 
  13   9   2      163.65      176.63      6.99 o 
  14   9   2       20.55       17.27      3.74 o 
  15   9   2        6.92        4.42      3.96 o 
  16   9   2        4.92        9.32      2.65 o 
 -15  10   2        8.46        4.21      9.48 o 
 -14  10   2       38.12       35.00      7.11 o 
 -13  10   2      197.62      199.58      8.76 o 
 -12  10   2      109.29      104.89      6.38 o 
 -11  10   2       21.12       23.60      3.70 o 
 -10  10   2       42.67       50.43      4.78 o 
  -9  10   2       30.63       27.64      3.71 o 
  -8  10   2       54.85       53.76      4.78 o 
  -7  10   2       21.86       15.38      2.77 o 
  -6  10   2       25.68       13.34      2.25 o 
  -5  10   2       20.00       19.31      2.53 o 
  -4  10   2      142.31      103.52      4.45 o 
  -3  10   2        0.06       -0.68      1.13 o 
  -2  10   2       28.53       29.92      2.31 o 
  -1  10   2        9.04       11.58      1.86 o 
   0  10   2       69.74       58.12      3.50 o 
   1  10   2       43.66       51.86      2.85 o 
   2  10   2      557.90      495.63      9.23 o 
   3  10   2       83.32       66.18      2.77 o 
   4  10   2        9.49        4.43      2.00 o 
   5  10   2      331.82      348.04      7.19 o 
   6  10   2       16.51       14.05      1.93 o 
   7  10   2      265.02      275.93      6.66 o 
   8  10   2       14.49        9.96      3.29 o 
   9  10   2      176.98      172.09      7.85 o 
  10  10   2        6.02        6.62      1.96 o 
  11  10   2       85.26       90.93      5.30 o 
  12  10   2        5.16        3.01      2.17 o 
  13  10   2       97.82      106.18      5.81 o 
  14  10   2        2.72        2.22      2.18 o 
  15  10   2      119.28      128.88     21.67 o 
 -15  11   2       52.32       76.83     10.91 o 
 -14  11   2       16.60       15.12      3.49 o 
 -13  11   2      211.92      209.61     12.16 o 
 -12  11   2      303.42      293.88     14.37 o 
 -11  11   2       20.54       22.11      3.80 o 
 -10  11   2      285.89      295.21     10.28 o 
  -9  11   2        9.65       10.37      3.64 o 
  -8  11   2        2.70        2.91      2.00 o 
  -7  11   2        2.54        2.62      2.03 o 
  -6  11   2      162.46      147.51      6.79 o 
  -5  11   2        6.00        3.38      2.27 o 
  -4  11   2      424.85      435.71      9.86 o 
  -3  11   2       12.06       11.86      2.16 o 
  -2  11   2      378.70      393.48     10.51 o 
  -1  11   2        0.70        4.01      1.47 o 
   0  11   2       77.70       76.00      5.98 o 
   1  11   2      204.83      196.23      5.21 o 
   2  11   2       93.47       85.55      3.52 o 
   3  11   2       49.83       46.58      2.75 o 
   4  11   2      143.20      130.50      5.43 o 
   5  11   2        9.30       12.32      1.91 o 
   6  11   2       45.95       53.92      3.54 o 
   7  11   2      185.72      204.03      6.92 o 
   8  11   2      175.30      194.67      6.99 o 
   9  11   2        1.86        2.26      1.83 o 
  10  11   2        0.20        2.79      1.78 o 
  11  11   2       54.48       55.82      6.31 o 
  12  11   2        1.95       -1.72      2.31 o 
  13  11   2        7.81        4.45      2.69 o 
  14  11   2       19.81       14.79      4.06 o 
 -13  12   2        3.57        3.08      2.52 o 
 -12  12   2        8.64        9.49      4.02 o 
 -11  12   2       75.87       72.32      6.29 o 
 -10  12   2        8.48        4.71      2.49 o 
  -9  12   2        0.04        0.40      2.01 o 
  -8  12   2      353.85      353.66     11.37 o 
  -7  12   2       13.05       15.28      3.11 o 
  -6  12   2      103.50      103.67      5.99 o 
  -5  12   2       40.11       46.43      3.93 o 
  -4  12   2      117.10      124.83      5.41 o 
  -3  12   2       36.21       22.53      4.20 o 
  -2  12   2       39.91       29.94      3.44 o 
  -1  12   2       72.23       73.67      4.51 o 
   0  12   2      141.25      138.94      5.64 o 
   1  12   2      120.05      112.79      5.04 o 
   2  12   2        0.00        0.69      1.23 o 
   3  12   2      415.10      421.69      7.52 o 
   4  12   2       55.56       55.72      5.21 o 
   5  12   2       57.91       61.62      3.85 o 
   6  12   2       56.42       67.18      4.87 o 
   7  12   2      120.13      123.52      5.62 o 
   8  12   2       32.51       30.38      3.55 o 
   9  12   2      219.77      228.55      7.92 o 
  10  12   2        3.17        6.12      2.71 o 
  11  12   2       32.30       34.16      4.93 o 
  12  12   2        3.80        6.06      5.67 o 
  13  12   2      368.98      391.60     20.36 o 
 -12  13   2        8.47       10.61      3.25 o 
 -11  13   2        0.60       -0.60      3.26 o 
 -10  13   2        0.56        2.18      2.43 o 
  -9  13   2      127.56      134.91      7.26 o 
  -8  13   2       47.16       60.50      5.59 o 
  -7  13   2        5.44        5.68      2.62 o 
  -6  13   2       86.55       82.84      6.00 o 
  -5  13   2        0.29       -0.29      1.77 o 
  -4  13   2        6.57       10.13      2.41 o 
  -3  13   2       59.49       66.16      4.77 o 
  -2  13   2       23.32       21.46      3.24 o 
  -1  13   2        2.04        1.16      2.34 o 
   0  13   2        0.05       -0.57      1.48 o 
   1  13   2      141.08      142.69      5.91 o 
   2  13   2        5.94        7.25      2.16 o 
   3  13   2        3.45        1.78      1.52 o 
   4  13   2        4.17        2.58      1.81 o 
   5  13   2      223.39      249.57      8.03 o 
   6  13   2       91.45       97.46      8.13 o 
   7  13   2       24.45       31.84      3.68 o 
   8  13   2        1.04        1.33      2.03 o 
   9  13   2       21.23       16.52      4.44 o 
  10  13   2        0.30       -1.10      2.22 o 
  11  13   2      698.58      740.40     19.10 o 
  12  13   2        1.76        4.74      8.40 o 
 -10  14   2        0.59        3.75      5.46 o 
  -9  14   2        0.14        4.61      3.28 o 
  -8  14   2       17.57       25.07      5.15 o 
  -7  14   2       22.38       17.54      5.61 o 
  -6  14   2        3.45        2.16      2.27 o 
  -5  14   2      113.46      124.21      8.29 o 
  -4  14   2      437.01      434.48     23.56 o 
  -3  14   2       28.98       36.26      3.91 o 
  -2  14   2      420.28      454.53     11.24 o 
  -1  14   2        7.80        4.47      2.07 o 
   0  14   2        1.36        4.06      2.03 o 
   1  14   2       21.34       20.67      3.14 o 
   2  14   2       34.25       31.80      3.41 o 
   3  14   2       48.63       52.85      4.83 o 
   4  14   2      227.00      227.12     10.14 o 
   5  14   2      179.36      177.67      9.08 o 
   6  14   2        5.43        5.82      2.88 o 
   7  14   2       15.43       20.40      4.19 o 
   8  14   2        0.02        3.09      2.76 o 
   9  14   2       82.91       90.73     10.85 o 
  10  14   2       11.75        7.98      4.43 o 
  -8  15   2      205.44      206.27     12.48 o 
  -7  15   2       19.26       20.90      3.97 o 
  -6  15   2        5.45        3.73      2.45 o 
  -5  15   2      105.12      111.10      6.80 o 
  -4  15   2       76.75       74.93      6.40 o 
  -3  15   2        2.71        0.09      2.02 o 
  -2  15   2       38.46       40.38      4.24 o 
  -1  15   2      227.82      244.54      8.42 o 
   0  15   2      154.09      153.90      6.71 o 
   1  15   2      122.54      111.11      5.78 o 
   2  15   2       70.47       77.99      6.83 o 
   3  15   2      483.02      490.95     18.91 o 
   4  15   2      181.35      199.48      9.79 o 
   5  15   2        0.79       -0.94      2.39 o 
   6  15   2       39.90       46.09      5.66 o 
   7  15   2       45.69       40.61      5.59 o 
   8  15   2        2.62        4.94      3.02 o 
  -5  16   2       28.99       40.12      7.65 o 
  -4  16   2       23.85       25.03      5.10 o 
  -3  16   2       43.57       40.83      7.26 o 
  -2  16   2       33.80       38.23      5.39 o 
  -1  16   2       39.02       35.00      5.16 o 
   0  16   2      143.19      161.75     15.03 o 
   1  16   2        0.25       -0.82      2.58 o 
   2  16   2      148.55      156.48      8.93 o 
   3  16   2       46.71       51.77      6.14 o 
   4  16   2       36.43       24.93      4.63 o 
   5  16   2       30.57       26.30      4.80 o 
 -19   1   3        9.83       10.89      1.82 o 
 -18   1   3       68.85       71.28      3.63 o 
 -17   1   3       52.35       53.05      3.09 o 
 -16   1   3        1.10        1.17      1.18 o 
 -15   1   3        0.70        1.16      1.05 o 
 -14   1   3       21.41       28.11      2.04 o 
 -13   1   3      184.43      157.61      3.76 o 
 -12   1   3      749.36      667.58      8.09 o 
 -11   1   3      171.16      146.20      3.29 o 
 -10   1   3     1879.04     1779.19     15.15 o 
  -9   1   3        0.03       -0.49      0.51 o 
  -8   1   3        0.70        0.67      0.53 o 
  -7   1   3      153.92      154.00      2.59 o 
  -6   1   3        3.48        2.51      0.50 o 
  -5   1   3     3711.63     3899.23     26.99 o 
  -4   1   3        0.53       -0.26      0.26 o 
  -3   1   3      461.60      430.43      3.69 o 
  -2   1   3     6657.67     6833.91    124.59 o 
  -1   1   3    12659.63    12992.55    152.86 o 
   0   1   3     1267.83     1347.81      9.21 o 
   1   1   3    16561.27    15201.26    303.29 o 
   2   1   3     2050.26     1999.40     16.23 o 
   3   1   3      332.27      324.91      3.77 o 
   4   1   3       64.76       65.75      1.63 o 
   5   1   3      215.77      221.31      2.53 o 
   6   1   3       99.24      135.50      1.98 o 
   7   1   3      379.76      409.49      4.45 o 
   8   1   3       98.96      122.39      2.14 o 
   9   1   3      117.13      121.09      2.27 o 
  10   1   3      117.03      101.13      2.53 o 
  11   1   3       11.89       17.68      1.51 o 
  12   1   3      161.60      145.15      4.13 o 
  13   1   3        3.24        2.22      1.44 o 
  14   1   3        9.01       12.83      2.06 o 
  15   1   3       73.99       92.08      4.54 o 
  16   1   3       66.51       68.78      6.58 o 
  17   1   3       50.91       58.23      4.95 o 
  18   1   3        8.78       12.14      2.79 o 
  19   1   3        5.82       12.31      4.61 o 
 -19   2   3       19.66       22.64      3.69 o 
 -18   2   3       56.96       62.53      3.43 o 
 -17   2   3        1.56        2.89      1.28 o 
 -16   2   3      119.97      113.61      3.70 o 
 -15   2   3      152.12      147.44      4.02 o 
 -14   2   3       62.37       56.11      2.79 o 
 -13   2   3       51.77       47.42      2.47 o 
 -12   2   3        1.11        1.29      0.87 o 
 -11   2   3      591.24      523.76      6.71 o 
 -10   2   3      310.20      298.57      4.59 o 
  -9   2   3      152.55      137.11      2.85 o 
  -8   2   3        4.75        4.01      0.89 o 
  -7   2   3      288.67      280.78      3.69 o 
  -6   2   3     1393.79     1501.79     10.99 o 
  -5   2   3      400.98      471.56      5.76 o 
  -4   2   3     1153.47     1201.68      9.68 o 
  -3   2   3      674.94      652.76      6.56 o 
  -2   2   3      873.91      922.34      6.88 o 
  -1   2   3    13304.63    13296.91    121.99 o 
   0   2   3      483.79      473.23      4.84 o 
   1   2   3     7876.16     7730.25     47.40 o 
   2   2   3      481.08      466.46      4.95 o 
   3   2   3      216.86      252.19      2.79 o 
   4   2   3     1233.27     1319.19     12.50 o 
   5   2   3      199.66      210.88      2.69 o 
   6   2   3      314.95      360.38      3.68 o 
   7   2   3      235.10      237.01      2.87 o 
   8   2   3      776.59      782.27      6.34 o 
   9   2   3     1080.60     1037.79      8.49 o 
  10   2   3      621.71      600.75      6.84 o 
  11   2   3       17.84       15.58      1.59 o 
  12   2   3       16.59       13.12      1.75 o 
  13   2   3       55.50       53.40      3.17 o 
  14   2   3      820.69      771.46     12.51 o 
  15   2   3       61.65       55.62      4.68 o 
  16   2   3       19.47       14.94      2.79 o 
  17   2   3        0.42        1.98      2.05 o 
  18   2   3       95.98      103.42      6.82 o 
  19   2   3       17.37       24.59      8.78 o 
 -19   3   3       25.41       19.98      2.76 o 
 -18   3   3        5.20        5.38      2.15 o 
 -17   3   3       70.31       69.64      4.78 o 
 -16   3   3        1.87        2.89      1.14 o 
 -15   3   3       18.15       18.88      1.86 o 
 -14   3   3       17.95       18.46      1.73 o 
 -13   3   3      111.41       95.20      2.99 o 
 -12   3   3        0.04        0.83      1.10 o 
 -11   3   3      192.91      209.03      4.03 o 
 -10   3   3      289.41      271.64      4.43 o 
  -9   3   3       13.76        9.68      1.05 o 
  -8   3   3       70.26       53.51      1.76 o 
  -7   3   3      557.69      537.44      5.06 o 
  -6   3   3     1776.96     1999.33     14.18 o 
  -5   3   3       26.91       33.86      2.04 o 
  -4   3   3      256.11      257.71      3.05 o 
  -3   3   3     2122.57     2254.04     25.08 o 
  -2   3   3     2197.17     2356.95     18.47 o 
  -1   3   3      167.82      163.29      2.09 o 
   0   3   3      170.86      189.76      3.23 o 
   1   3   3       47.54       42.66      1.17 o 
   2   3   3     3646.32     3853.49     23.79 o 
   3   3   3     2537.45     2690.68     18.05 o 
   4   3   3      982.04     1055.67      9.39 o 
   5   3   3      785.08     1003.78      7.78 o 
   6   3   3     1579.97     1646.91     11.08 o 
   7   3   3       81.64       84.81      2.59 o 
   8   3   3       27.24       23.54      1.17 o 
   9   3   3      269.14      229.87      3.41 o 
  10   3   3      526.50      492.58      6.22 o 
  11   3   3        0.17        2.30      1.03 o 
  12   3   3      267.10      238.42      5.35 o 
  13   3   3      119.84      130.35      4.64 o 
  14   3   3      252.02      234.17     11.68 o 
  15   3   3        1.31       -0.18      1.82 o 
  16   3   3       42.18       42.75      4.15 o 
  17   3   3       37.03       39.60      5.78 o 
  18   3   3       90.01      106.14      6.38 o 
  19   3   3       93.60      101.85      8.20 o 
 -19   4   3        8.79        8.74      2.84 o 
 -18   4   3       21.85       20.23      2.66 o 
 -17   4   3       20.83       22.06      2.58 o 
 -16   4   3       56.56       62.48      4.72 o 
 -15   4   3       31.41       35.54      2.43 o 
 -14   4   3       38.73       45.36      3.59 o 
 -13   4   3        0.31        0.63      1.00 o 
 -12   4   3       53.54       52.92      2.53 o 
 -11   4   3      119.40      106.43      2.93 o 
 -10   4   3      513.55      482.15      6.30 o 
  -9   4   3     2227.25     2149.11     17.63 o 
  -8   4   3       71.56       69.54      2.11 o 
  -7   4   3      176.69      158.19      2.58 o 
  -6   4   3       11.57        8.93      0.75 o 
  -5   4   3      728.86      755.03      6.11 o 
  -4   4   3      130.37      140.10      2.14 o 
  -3   4   3     3971.69     4449.44     34.44 o 
  -2   4   3     2035.52     2266.67     18.62 o 
  -1   4   3     2609.93     2884.44     45.52 o 
   0   4   3       71.37       85.08      2.56 o 
   1   4   3        2.26        4.84      0.52 o 
   2   4   3      183.74      195.84      2.44 o 
   3   4   3        9.01        3.96      1.08 o 
   4   4   3     1055.70     1164.70      8.72 o 
   5   4   3        0.49        0.31      0.53 o 
   6   4   3      252.17      280.09      3.34 o 
   7   4   3      198.07      203.41      3.11 o 
   8   4   3      337.88      366.89      4.98 o 
   9   4   3       98.64       96.10      2.58 o 
  10   4   3      789.82      696.90      7.85 o 
  11   4   3        0.41        0.23      1.05 o 
  12   4   3      507.53      492.94     12.15 o 
  13   4   3      198.94      200.06      5.79 o 
  14   4   3       87.86       87.17      5.15 o 
  15   4   3      116.16      116.84      5.68 o 
  16   4   3       29.93       36.93      4.36 o 
  17   4   3        8.00       11.58      2.72 o 
  18   4   3       62.85       69.66      5.81 o 
  19   4   3       76.97       79.02      7.40 o 
 -18   5   3       14.47       11.75      2.29 o 
 -17   5   3        2.95        0.69      1.42 o 
 -16   5   3        4.97        2.74      1.56 o 
 -15   5   3        1.47        3.76      1.32 o 
 -14   5   3        0.50        1.48      1.02 o 
 -13   5   3       18.87       12.17      1.52 o 
 -12   5   3       94.12       81.80      2.81 o 
 -11   5   3       67.39       59.97      2.59 o 
 -10   5   3       33.36       37.22      2.04 o 
  -9   5   3      284.52      253.39      4.27 o 
  -8   5   3      179.26      161.23      3.23 o 
  -7   5   3      590.68      598.29      6.22 o 
  -6   5   3       48.84       40.40      1.40 o 
  -5   5   3      602.29      659.15      5.43 o 
  -4   5   3       15.77       23.65      1.17 o 
  -3   5   3     1931.33     2125.27     16.51 o 
  -2   5   3      654.00      766.10      6.77 o 
  -1   5   3     1438.20     1603.40     13.15 o 
   0   5   3       16.06       11.68      0.79 o 
   1   5   3      279.59      302.52      3.59 o 
   2   5   3        4.19       11.10      0.79 o 
   3   5   3       26.60       24.35      1.24 o 
   4   5   3      104.37      119.26      2.74 o 
   5   5   3        4.76        8.11      0.86 o 
   6   5   3       90.03       94.74      2.00 o 
   7   5   3      105.63      100.01      2.32 o 
   8   5   3        4.16        1.34      0.69 o 
   9   5   3        6.07        8.14      1.80 o 
  10   5   3        4.45        9.49      1.44 o 
  11   5   3      206.97      184.09      4.75 o 
  12   5   3        6.20        2.66      1.45 o 
  13   5   3      118.76      119.79      4.60 o 
  14   5   3       14.41       14.84      4.33 o 
  15   5   3      201.96      213.98      7.65 o 
  16   5   3       62.55       78.86      5.67 o 
  17   5   3        0.59        4.30      2.17 o 
  18   5   3        5.11        8.84      2.66 o 
 -18   6   3        1.81        2.20      1.76 o 
 -17   6   3       19.76       19.54      2.56 o 
 -16   6   3       15.58       14.11      2.24 o 
 -15   6   3       51.39       46.43      3.41 o 
 -14   6   3        8.47        5.82      1.65 o 
 -13   6   3        1.72        0.77      1.28 o 
 -12   6   3        6.16        5.79      1.21 o 
 -11   6   3       97.30       87.30      2.87 o 
 -10   6   3       68.89       73.39      2.65 o 
  -9   6   3      383.29      341.38      5.23 o 
  -8   6   3      114.97      129.61      3.04 o 
  -7   6   3     1018.38      935.55     11.82 o 
  -6   6   3      225.44      243.49      3.96 o 
  -5   6   3        4.05        4.58      0.83 o 
  -4   6   3      766.75      804.38      7.47 o 
  -3   6   3      885.18      822.91      8.12 o 
  -2   6   3     1093.48     1145.44      9.32 o 
  -1   6   3        0.93        1.76      0.58 o 
   0   6   3      411.11      468.73      5.42 o 
   1   6   3      138.72      122.29      2.28 o 
   2   6   3      220.92      245.73      3.43 o 
   3   6   3      732.72      699.89      6.71 o 
   4   6   3      180.83      156.26      3.07 o 
   5   6   3     1076.27     1027.60      9.94 o 
   6   6   3        0.76        0.06      0.77 o 
   7   6   3      507.93      450.95      6.67 o 
   8   6   3       94.44      110.47      3.04 o 
   9   6   3        0.62       -0.35      0.78 o 
  10   6   3      239.65      246.75      4.96 o 
  11   6   3        3.72        2.62      1.15 o 
  12   6   3      295.12      316.38      7.24 o 
  13   6   3       74.63       82.11      4.19 o 
  14   6   3       60.08       55.73      4.59 o 
  15   6   3       41.46       57.15      4.77 o 
  16   6   3       35.29       41.55      7.06 o 
  17   6   3        0.58        1.03      3.12 o 
  18   6   3        6.30        5.11      2.34 o 
 -18   7   3       31.09       37.96      8.31 o 
 -17   7   3       43.19       35.10      3.35 o 
 -16   7   3      107.65      115.82      4.84 o 
 -15   7   3       36.55       36.07      3.14 o 
 -14   7   3        0.06        0.71      1.32 o 
 -13   7   3        0.00       -1.03      1.28 o 
 -12   7   3      128.01      114.62      4.21 o 
 -11   7   3      233.34      234.91      5.83 o 
 -10   7   3       23.83       28.43      2.16 o 
  -9   7   3      105.22      112.97      3.50 o 
  -8   7   3      265.41      270.55      5.06 o 
  -7   7   3       76.63       71.25      2.59 o 
  -6   7   3      151.41      131.93      3.44 o 
  -5   7   3      592.53      578.79      7.70 o 
  -4   7   3      422.69      422.46      6.22 o 
  -3   7   3        6.01        3.58      0.89 o 
  -2   7   3        4.11        4.55      0.76 o 
  -1   7   3       95.44       99.04      2.16 o 
   0   7   3       72.19       79.44      1.95 o 
   1   7   3      190.00      198.83      3.17 o 
   2   7   3      768.34      755.80      7.40 o 
   3   7   3      627.58      643.15      6.63 o 
   4   7   3      371.05      352.00      5.56 o 
   5   7   3      162.41      155.27      4.06 o 
   6   7   3       79.76      102.17      3.43 o 
   7   7   3     1218.24     1168.38     14.42 o 
   8   7   3      459.14      405.15      7.57 o 
   9   7   3      209.27      194.55      4.72 o 
  10   7   3      296.71      299.67      6.10 o 
  11   7   3      214.92      206.35      5.25 o 
  12   7   3       70.85       71.67      4.20 o 
  13   7   3      232.67      222.33      6.41 o 
  14   7   3       24.26       22.80      3.82 o 
  15   7   3       21.73       23.15      3.50 o 
  16   7   3        7.60        9.04      2.75 o 
  17   7   3       78.93       85.12      6.43 o 
 -17   8   3        3.36        5.07      2.14 o 
 -16   8   3       17.80       18.98      2.55 o 
 -15   8   3        8.76        9.45      1.97 o 
 -14   8   3       37.89       32.28      3.00 o 
 -13   8   3        1.09        2.04      1.33 o 
 -12   8   3        4.21        1.53      1.29 o 
 -11   8   3        0.21        0.17      1.36 o 
 -10   8   3       44.82       34.88      3.17 o 
  -9   8   3       38.58       37.11      3.17 o 
  -8   8   3        7.10        4.09      1.43 o 
  -7   8   3      231.90      227.90      6.83 o 
  -6   8   3       76.14       84.36      3.58 o 
  -5   8   3      241.22      249.30      4.96 o 
  -4   8   3      185.58      182.16      4.12 o 
  -3   8   3       49.57       47.65      2.37 o 
  -2   8   3        1.34       -0.19      0.65 o 
  -1   8   3       31.38       29.42      1.49 o 
   0   8   3      222.19      218.82      3.51 o 
   1   8   3      137.20      129.54      2.91 o 
   2   8   3      334.11      323.40      5.41 o 
   3   8   3       55.63       62.37      2.33 o 
   4   8   3      905.70      871.18     10.15 o 
   5   8   3        0.00       -0.17      0.91 o 
   6   8   3       24.79       23.86      2.13 o 
   7   8   3      172.73      169.26      4.75 o 
   8   8   3       28.06       31.05      2.56 o 
   9   8   3      224.60      207.48      7.19 o 
  10   8   3        0.67       -0.12      1.38 o 
  11   8   3      166.23      174.68      5.64 o 
  12   8   3       74.24       76.83      5.19 o 
  13   8   3       23.50       22.12      3.52 o 
  14   8   3        3.70        3.08      2.30 o 
  15   8   3       10.19       12.47      2.83 o 
  16   8   3        9.03       10.64      2.92 o 
  17   8   3       17.62       18.33      4.67 o 
 -16   9   3       75.47       89.53     17.31 o 
 -15   9   3       25.57       28.94      4.00 o 
 -14   9   3       65.51       73.13      5.61 o 
 -13   9   3        3.14        0.72      2.00 o 
 -12   9   3      133.29      134.64      9.19 o 
 -11   9   3       53.02       50.16      4.01 o 
 -10   9   3        8.89       11.24      2.45 o 
  -9   9   3        6.90        8.34      1.88 o 
  -8   9   3        0.16        0.41      1.23 o 
  -7   9   3      243.23      268.31      7.11 o 
  -6   9   3      159.93      166.65      6.50 o 
  -5   9   3      368.02      303.49      6.55 o 
  -4   9   3     1298.28     1234.49     15.44 o 
  -3   9   3        4.92        5.15      1.46 o 
  -2   9   3        8.32        4.43      1.05 o 
  -1   9   3        2.12        1.10      0.85 o 
   0   9   3      284.95      299.55      7.14 o 
   1   9   3        2.92        2.14      1.77 o 
   2   9   3     1180.47     1128.84     14.76 o 
   3   9   3        5.65        4.65      1.10 o 
   4   9   3        9.78        7.84      1.33 o 
   5   9   3      194.33      195.93      5.07 o 
   6   9   3      116.96      108.94      3.91 o 
   7   9   3      119.99      111.89      4.09 o 
   8   9   3      116.49      104.68      4.07 o 
   9   9   3       81.30       70.39      4.68 o 
  10   9   3       20.07       22.15      2.62 o 
  11   9   3        6.39        5.19      2.93 o 
  12   9   3       23.21       32.56      3.76 o 
  13   9   3       54.40       63.71      5.02 o 
  14   9   3       42.78       46.82      4.53 o 
  15   9   3      116.29      122.76      6.29 o 
  16   9   3       25.77       34.50      4.15 o 
 -15  10   3       66.99       71.58      6.20 o 
 -14  10   3       61.70       56.49      7.04 o 
 -13  10   3        5.54        4.17      2.14 o 
 -12  10   3      315.54      326.03     15.08 o 
 -11  10   3      151.66      156.84      7.24 o 
 -10  10   3        0.18       -1.70      3.06 o 
  -9  10   3        7.07        8.80      3.10 o 
  -8  10   3       31.98       25.25      3.31 o 
  -7  10   3       10.30        9.91      2.39 o 
  -6  10   3       35.95       38.49      5.22 o 
  -5  10   3        4.31       10.83      2.35 o 
  -4  10   3       11.35        6.86      1.74 o 
  -3  10   3      368.56      290.73      7.47 o 
  -2  10   3        0.13       -0.89      1.25 o 
  -1  10   3       15.02       13.23      2.10 o 
   0  10   3      200.58      166.52      5.68 o 
   1  10   3      511.19      475.16      8.10 o 
   2  10   3       28.01       26.26      2.27 o 
   3  10   3       67.76       71.98      2.91 o 
   4  10   3        0.29       -0.38      0.90 o 
   5  10   3      371.22      373.58      7.50 o 
   6  10   3        2.03        2.57      1.29 o 
   7  10   3      271.00      267.85      6.57 o 
   8  10   3        3.39        3.76      1.63 o 
   9  10   3        1.14        0.63      1.44 o 
  10  10   3        0.51        1.26      1.62 o 
  11  10   3       29.91       34.97      3.32 o 
  12  10   3        6.78        7.71      2.49 o 
  13  10   3       15.92       13.68      4.01 o 
  14  10   3       88.98       87.79      6.12 o 
  15  10   3      137.57      156.03      7.19 o 
 -14  11   3       36.19       43.53      5.04 o 
 -13  11   3      109.37      103.85     12.18 o 
 -12  11   3        8.00        6.97      2.54 o 
 -11  11   3       38.20       36.91      4.29 o 
 -10  11   3      170.68      178.45      7.82 o 
  -9  11   3        4.57        7.47      2.42 o 
  -8  11   3        3.48        2.43      2.72 o 
  -7  11   3      516.63      543.03     13.65 o 
  -6  11   3        6.12        9.98      4.04 o 
  -5  11   3       31.34       37.92      6.45 o 
  -4  11   3       18.18       21.49      3.00 o 
  -3  11   3       65.29       61.09      4.18 o 
  -2  11   3        0.07       -0.02      1.35 o 
  -1  11   3      434.36      436.17      9.71 o 
   0  11   3      105.67      104.76      4.68 o 
   1  11   3       49.52       44.79      3.58 o 
   2  11   3       67.22       61.51      3.28 o 
   3  11   3       58.22       48.18      2.81 o 
   4  11   3       14.95       16.14      2.04 o 
   5  11   3       29.67       31.61      2.72 o 
   6  11   3       11.07        8.34      1.80 o 
   7  11   3        7.10        4.79      1.64 o 
   8  11   3       60.90       52.62      4.37 o 
   9  11   3       60.08       55.89      4.57 o 
  10  11   3       81.34       89.80      4.85 o 
  11  11   3       21.34       20.72      2.80 o 
  12  11   3        0.08        2.49      2.25 o 
  13  11   3       30.05       31.90      4.34 o 
  14  11   3        0.15       -4.42      6.37 o 
 -13  12   3        1.85       -1.79      1.79 o 
 -12  12   3       21.45       21.20      3.88 o 
 -11  12   3       59.67       70.20      5.96 o 
 -10  12   3       15.66       14.64      3.01 o 
  -9  12   3       29.85       30.00      4.01 o 
  -8  12   3        6.45        4.54      2.34 o 
  -7  12   3      204.37      221.56      8.77 o 
  -6  12   3       89.18       89.34      5.46 o 
  -5  12   3       15.20       16.45      3.04 o 
  -4  12   3        6.22        2.70      2.08 o 
  -3  12   3        6.94        8.28      2.25 o 
  -2  12   3        0.01       -2.23      2.23 o 
  -1  12   3        9.67       14.60      2.34 o 
   0  12   3        0.73       -0.08      1.47 o 
   1  12   3       45.71       45.18      3.77 o 
   2  12   3       29.61       28.71      3.25 o 
   3  12   3        2.51        2.54      1.44 o 
   4  12   3       23.86       28.48      3.22 o 
   5  12   3       60.47       68.68      5.20 o 
   6  12   3       11.29        8.66      1.96 o 
   7  12   3      143.50      150.42      6.23 o 
   8  12   3        0.83       -0.66      1.70 o 
   9  12   3       80.85       86.04      5.44 o 
  10  12   3      157.47      176.10      6.17 o 
  11  12   3       61.91       61.46      5.12 o 
  12  12   3        9.22        8.61      3.09 o 
  13  12   3       17.31       18.36      4.18 o 
 -12  13   3       27.20       25.52      6.62 o 
 -11  13   3       10.61        5.46      2.80 o 
 -10  13   3        0.46        0.60      2.18 o 
  -9  13   3        0.13        0.73      7.11 o 
  -8  13   3      118.98      117.73      6.67 o 
  -7  13   3        6.48        4.02      3.77 o 
  -6  13   3      140.53      126.78      6.68 o 
  -5  13   3       11.14        8.19      2.72 o 
  -4  13   3       35.75       48.85      4.90 o 
  -3  13   3       29.72       27.60      4.08 o 
  -2  13   3       22.78       26.01      3.21 o 
  -1  13   3       13.37       10.45      2.41 o 
   0  13   3       82.41       83.22      5.04 o 
   1  13   3        0.43        2.38      1.77 o 
   2  13   3       39.04       38.53      3.19 o 
   3  13   3        1.34       -1.24      1.24 o 
   4  13   3       70.19       88.88      8.08 o 
   5  13   3       59.43       59.90      4.72 o 
   6  13   3       92.50       98.93      7.09 o 
   7  13   3       42.91       47.17      5.62 o 
   8  13   3        9.26       -0.11      4.40 o 
   9  13   3       17.06       13.30      2.99 o 
  10  13   3        1.67        6.83      2.43 o 
  11  13   3        4.21        7.85      4.02 o 
  12  13   3      126.97      145.93      8.37 o 
 -10  14   3        9.39       10.31      3.15 o 
  -9  14   3       67.77       66.73      6.04 o 
  -8  14   3        1.79        2.81      2.25 o 
  -7  14   3        2.40       -1.81      1.91 o 
  -6  14   3       58.42       73.64     10.12 o 
  -5  14   3        3.30        2.46      2.00 o 
  -4  14   3        2.13        4.11      2.36 o 
  -3  14   3      178.15      188.30      8.40 o 
  -2  14   3       94.16      106.81      6.48 o 
  -1  14   3       51.56       44.37      4.19 o 
   0  14   3       28.10       25.07      3.37 o 
   1  14   3       21.36       21.14      3.14 o 
   2  14   3        6.79        7.84      2.26 o 
   3  14   3      120.16      120.11      4.97 o 
   4  14   3        5.30        3.34      2.12 o 
   5  14   3      330.89      330.92     12.39 o 
   6  14   3       47.59       60.78      6.31 o 
   7  14   3        3.03       10.07      3.16 o 
   8  14   3       18.34       20.36     10.19 o 
   9  14   3      177.46      183.01      9.64 o 
  10  14   3      203.45      218.00     11.58 o 
  -8  15   3        6.15        5.07      4.48 o 
  -7  15   3       30.29       23.19      3.95 o 
  -6  15   3        7.92        3.69      3.39 o 
  -5  15   3       27.96       28.90      4.27 o 
  -4  15   3      267.29      283.95     10.74 o 
  -3  15   3        0.16        1.73      4.13 o 
  -2  15   3       58.79       59.97      5.84 o 
  -1  15   3      329.32      322.94     11.48 o 
   0  15   3        1.47        3.31      2.49 o 
   1  15   3       30.75       34.78      3.39 o 
   2  15   3       42.23       55.72      4.11 o 
   3  15   3      193.81      197.04      8.45 o 
   4  15   3       30.77       35.92      6.36 o 
   5  15   3        0.92        4.81      2.76 o 
   6  15   3       24.54       28.82      4.73 o 
   7  15   3        2.41        0.71      2.67 o 
   8  15   3        0.88        1.33      2.68 o 
  -5  16   3        6.85       11.94      5.24 o 
  -4  16   3       54.22       67.72      6.44 o 
  -3  16   3       96.56      114.33      7.15 o 
  -2  16   3        2.79        4.50      3.02 o 
  -1  16   3       23.97       26.82      4.43 o 
   0  16   3       17.07       18.41      3.20 o 
   1  16   3       64.88       70.03     10.25 o 
   2  16   3        4.48        3.47      2.36 o 
   3  16   3       21.08       22.46      5.42 o 
   4  16   3        0.06        5.72      5.71 o 
   5  16   3        4.19       -0.54      2.75 o 
 -19   0   4      552.12      567.42     24.41 o 
 -18   0   4      334.64      363.45     12.90 o 
 -17   0   4     1391.95     1392.59     21.50 o 
 -16   0   4       74.52       69.77      8.85 o 
 -15   0   4        3.83        0.74      1.45 o 
 -14   0   4        0.09        0.77      1.29 o 
 -13   0   4       72.37       76.61      3.76 o 
 -12   0   4       15.95       24.95      2.66 o 
 -11   0   4     1056.52     1108.33     15.38 o 
 -10   0   4        0.68        0.38      0.98 o 
  -9   0   4      291.38      287.84      8.75 o 
  -8   0   4      129.35      119.62      3.41 o 
  -7   0   4      160.43      150.86      3.87 o 
  -6   0   4     2593.08     2758.87     24.45 o 
  -5   0   4       64.35       49.60      1.48 o 
  -4   0   4     7514.36     7796.64     73.17 o 
  -3   0   4      560.18      659.66      7.20 o 
  -2   0   4     3160.23     3508.23     33.17 o 
  -1   0   4    40498.84    37307.19    521.24 o 
   0   0   4     4788.46     5087.24    109.80 o 
   1   0   4       60.14       42.52      1.39 o 
   2   0   4     4020.61     3999.52     41.55 o 
   3   0   4      560.73      595.98     11.61 o 
   4   0   4      525.65      560.60      7.67 o 
   5   0   4      135.52      151.47      3.82 o 
   6   0   4     1133.65     1245.40     15.78 o 
   7   0   4      426.21      457.24      6.04 o 
   8   0   4       10.95        8.38      1.28 o 
   9   0   4       77.12       70.75      3.55 o 
  10   0   4      271.08      203.47      4.43 o 
  11   0   4       81.45       86.98      6.80 o 
  12   0   4      597.04      507.27     12.88 o 
  13   0   4       84.45       69.31      5.75 o 
  14   0   4      174.42      140.95      7.10 o 
  15   0   4        7.26       12.17      4.81 o 
  16   0   4      703.23      695.88     24.73 o 
  17   0   4       46.82       49.85      8.17 o 
  18   0   4      125.75      147.95     11.88 o 
  19   0   4        4.27       11.58      4.30 o 
 -19   1   4       51.02       50.51      3.17 o 
 -18   1   4       12.31       10.67      1.68 o 
 -17   1   4      169.96      161.97      5.20 o 
 -16   1   4       93.59       94.89      3.37 o 
 -15   1   4       68.64       69.79      3.09 o 
 -14   1   4      124.84      105.64      3.22 o 
 -13   1   4        3.56        1.72      0.93 o 
 -12   1   4     1768.07     1622.46     14.83 o 
 -11   1   4        1.54        1.70      0.83 o 
 -10   1   4      832.74      798.07     10.93 o 
  -9   1   4        6.81        7.31      0.90 o 
  -8   1   4      253.72      268.78      3.79 o 
  -7   1   4      151.07      159.63      2.42 o 
  -6   1   4     5810.33     6120.28     41.73 o 
  -5   1   4        2.52        1.37      0.36 o 
  -4   1   4      702.56      702.41      4.92 o 
  -3   1   4       28.70       24.06      0.74 o 
  -2   1   4      441.09      483.60      5.37 o 
  -1   1   4     1315.99     1338.41     39.25 o 
   0   1   4     4441.77     4578.22     29.23 o 
   1   1   4        4.97        7.20      0.55 o 
   2   1   4     2069.07     2053.63     15.18 o 
   3   1   4       51.98       52.09      1.60 o 
   4   1   4       82.97       79.64      1.92 o 
   5   1   4       11.49        7.05      0.63 o 
   6   1   4       63.59       47.43      1.24 o 
   7   1   4      463.19      410.52      4.01 o 
   8   1   4        1.80        2.15      0.55 o 
   9   1   4      187.48      214.95      3.07 o 
  10   1   4      218.07      191.42      3.76 o 
  11   1   4      303.30      230.12      4.65 o 
  12   1   4       27.22       24.35      2.50 o 
  13   1   4      133.51      112.64      5.07 o 
  14   1   4       33.70       36.27      3.57 o 
  15   1   4        0.41        0.00      1.69 o 
  16   1   4        0.60        1.93      2.42 o 
  17   1   4       82.08       78.63      6.97 o 
  18   1   4       67.88      101.49     13.66 o 
  19   1   4       47.28       53.43      6.35 o 
 -19   2   4       30.12       27.48      2.46 o 
 -18   2   4        0.45        2.85      1.42 o 
 -17   2   4        1.07        2.89      1.26 o 
 -16   2   4       24.43       23.52      2.03 o 
 -15   2   4       55.38       56.07      3.66 o 
 -14   2   4        6.15        6.15      1.21 o 
 -13   2   4      152.82      146.63      4.11 o 
 -12   2   4      137.71      145.44      3.44 o 
 -11   2   4       10.07       11.33      1.23 o 
 -10   2   4        0.10       -0.58      0.58 o 
  -9   2   4       35.56       33.63      1.61 o 
  -8   2   4     1061.69     1078.48      9.67 o 
  -7   2   4      232.48      219.43      2.91 o 
  -6   2   4     1799.40     1865.11     16.13 o 
  -5   2   4      393.69      409.18      3.50 o 
  -4   2   4     1421.05     1494.96     10.17 o 
  -3   2   4     2023.15     2204.28     16.91 o 
  -2   2   4      483.03      504.11      4.52 o 
  -1   2   4     2638.68     2928.18     22.95 o 
   0   2   4     1530.99     1602.68     13.55 o 
   1   2   4     3189.80     3296.40     24.38 o 
   2   2   4      861.50      875.84      8.19 o 
   3   2   4     1462.41     1602.84     12.76 o 
   4   2   4      162.18      169.33      3.17 o 
   5   2   4      275.01      267.68      3.16 o 
   6   2   4        0.43       -0.37      0.37 o 
   7   2   4        4.88        0.86      0.47 o 
   8   2   4        0.37        0.89      0.71 o 
   9   2   4      167.02      172.77      2.94 o 
  10   2   4      516.32      548.39      6.27 o 
  11   2   4      528.54      544.60      7.52 o 
  12   2   4        3.85        4.87      1.92 o 
  13   2   4       17.64       14.00      2.48 o 
  14   2   4       61.46       52.28      4.31 o 
  15   2   4        3.85        4.16      2.15 o 
  16   2   4       26.82       24.28      3.35 o 
  17   2   4        7.34       12.48      3.47 o 
  18   2   4      184.56      206.35     16.80 o 
  19   2   4        3.54       13.89      3.36 o 
 -19   3   4        1.59        2.08      1.76 o 
 -18   3   4        3.61        4.33      1.60 o 
 -17   3   4       18.52       20.41      2.01 o 
 -16   3   4        0.58        2.43      1.16 o 
 -15   3   4        5.59        7.39      1.38 o 
 -14   3   4        9.69       12.06      1.47 o 
 -13   3   4      261.36      241.49      4.68 o 
 -12   3   4       19.25       21.43      1.66 o 
 -11   3   4        2.05        1.88      0.90 o 
 -10   3   4      401.19      377.26      5.28 o 
  -9   3   4      615.25      584.44      6.62 o 
  -8   3   4      678.10      688.33      7.09 o 
  -7   3   4      722.92      782.69      7.47 o 
  -6   3   4       74.87       74.28      1.44 o 
  -5   3   4       42.99       49.57      1.12 o 
  -4   3   4      260.12      284.03      2.84 o 
  -3   3   4      907.29     1071.73      7.60 o 
  -2   3   4       48.30       67.17      1.16 o 
  -1   3   4     4439.12     4830.04     31.15 o 
   0   3   4      676.21      716.45      5.92 o 
   1   3   4     1013.05     1042.00     13.72 o 
   2   3   4      653.83      733.54      5.41 o 
   3   3   4     2659.26     2846.51     19.67 o 
   4   3   4      282.17      325.24      3.70 o 
   5   3   4     3178.27     3469.70     22.58 o 
   6   3   4        0.60        1.43      0.49 o 
   7   3   4       47.86       38.80      1.55 o 
   8   3   4      342.78      319.72      3.95 o 
   9   3   4        4.19        3.78      0.87 o 
  10   3   4     1195.63     1072.61     10.38 o 
  11   3   4      557.66      576.54      8.75 o 
  12   3   4       15.92       18.89      2.35 o 
  13   3   4     1244.47     1193.11     18.72 o 
  14   3   4       84.14       79.69      6.28 o 
  15   3   4        4.61        9.82      2.40 o 
  16   3   4       18.40       15.18      3.00 o 
  17   3   4        3.96        5.27      2.25 o 
  18   3   4       39.23       53.28      6.02 o 
  19   3   4       40.64       49.94      5.91 o 
 -19   4   4      164.41      182.55     14.15 o 
 -18   4   4        5.74        4.08      1.79 o 
 -17   4   4        2.61        4.90      1.53 o 
 -16   4   4        4.21        3.24      1.35 o 
 -15   4   4      133.66      130.23      4.10 o 
 -14   4   4       10.33        7.60      1.45 o 
 -13   4   4      259.17      252.34      4.86 o 
 -12   4   4        4.59        3.72      1.01 o 
 -11   4   4       20.94       20.20      1.54 o 
 -10   4   4      434.33      403.24      6.90 o 
  -9   4   4        3.87        2.22      0.86 o 
  -8   4   4      529.97      525.04      6.05 o 
  -7   4   4      372.33      404.28      4.91 o 
  -6   4   4       21.54       27.25      1.01 o 
  -5   4   4       73.32       65.72      1.68 o 
  -4   4   4        4.42        3.57      0.51 o 
  -3   4   4     1662.24     1919.56     14.30 o 
  -2   4   4      457.32      515.23      4.57 o 
  -1   4   4     1294.61     1417.57     10.12 o 
   0   4   4       14.64       14.85      0.85 o 
   1   4   4        2.63        0.82      0.44 o 
   2   4   4      226.92      233.69      2.76 o 
   3   4   4       51.16       64.94      1.46 o 
   4   4   4       87.23       85.70      1.88 o 
   5   4   4      214.44      270.37      3.39 o 
   6   4   4      148.03      155.16      2.82 o 
   7   4   4      226.35      235.50      3.43 o 
   8   4   4      105.19       91.02      2.29 o 
   9   4   4      169.80      175.87      4.25 o 
  10   4   4      108.55      123.88      3.33 o 
  11   4   4      366.71      334.15      9.18 o 
  12   4   4      153.70      153.55      4.49 o 
  13   4   4       12.46       19.01      3.50 o 
  14   4   4       92.66       98.35      5.27 o 
  15   4   4        4.71        4.71      2.07 o 
  16   4   4      126.56      134.96      6.40 o 
  17   4   4        2.73        6.29      2.38 o 
  18   4   4        0.86        5.69      2.42 o 
  19   4   4        0.12        6.45      2.81 o 
 -18   5   4      155.19      172.66      6.04 o 
 -17   5   4       53.25       54.41      3.83 o 
 -16   5   4       13.85       11.79      2.08 o 
 -15   5   4      133.13      142.76      4.46 o 
 -14   5   4       13.20       11.62      1.64 o 
 -13   5   4      171.97      164.96      4.40 o 
 -12   5   4        9.33       11.41      1.35 o 
 -11   5   4       56.26       52.15      2.43 o 
 -10   5   4        2.24        0.72      0.99 o 
  -9   5   4      296.97      271.83      4.38 o 
  -8   5   4      697.73      659.64      7.22 o 
  -7   5   4       95.92       87.32      2.81 o 
  -6   5   4      405.19      402.05      4.56 o 
  -5   5   4      528.17      529.63      4.64 o 
  -4   5   4      316.33      316.93      3.16 o 
  -3   5   4     1814.27     1967.41     16.76 o 
  -2   5   4       81.22       92.05      2.89 o 
  -1   5   4        3.04        1.23      0.34 o 
   0   5   4     1078.15     1076.71      8.15 o 
   1   5   4      251.37      290.00      3.54 o 
   2   5   4       36.11       40.07      1.22 o 
   3   5   4       81.07       65.40      1.55 o 
   4   5   4     1540.82     1572.21     13.17 o 
   5   5   4        0.89       -0.42      0.42 o 
   6   5   4        7.44        9.68      1.09 o 
   7   5   4      393.54      343.11      4.77 o 
   8   5   4      237.85      213.83      4.09 o 
   9   5   4      220.33      213.01      4.25 o 
  10   5   4        3.13        5.08      1.13 o 
  11   5   4       17.95       14.85      1.87 o 
  12   5   4      252.28      232.51      6.64 o 
  13   5   4       21.17       23.52      3.16 o 
  14   5   4       34.93       35.77      3.71 o 
  15   5   4       27.90       28.24      3.72 o 
  16   5   4      177.33      188.74      7.52 o 
  17   5   4       18.27       30.56      3.88 o 
  18   5   4      336.84      340.14     10.58 o 
 -18   6   4      113.74      123.28      5.20 o 
 -17   6   4       68.45       59.40      4.03 o 
 -16   6   4       35.55       38.27      4.83 o 
 -15   6   4       14.72       13.23      2.06 o 
 -14   6   4       47.21       40.94      2.80 o 
 -13   6   4       87.08       90.20      3.64 o 
 -12   6   4       16.21       15.14      1.68 o 
 -11   6   4      289.15      292.80      5.68 o 
 -10   6   4      698.22      672.94     10.07 o 
  -9   6   4        0.15        2.74      0.88 o 
  -8   6   4      142.24      141.62      3.07 o 
  -7   6   4      175.05      196.21      3.93 o 
  -6   6   4      305.96      284.66      5.26 o 
  -5   6   4      104.06      102.41      2.40 o 
  -4   6   4       16.58       36.53      1.68 o 
  -3   6   4       91.65       98.21      2.84 o 
  -2   6   4     1876.05     1942.72     14.62 o 
  -1   6   4      221.15      242.27      3.21 o 
   0   6   4        0.75        0.67      0.41 o 
   1   6   4      146.56      159.87      2.67 o 
   2   6   4      460.18      535.28      5.25 o 
   3   6   4       36.22       69.85      2.56 o 
   4   6   4       37.93       40.74      1.78 o 
   5   6   4     1853.51     1785.73     15.19 o 
   6   6   4      226.55      210.94      4.28 o 
   7   6   4      183.83      180.81      4.63 o 
   8   6   4       16.68       14.03      1.68 o 
   9   6   4      648.04      622.20      7.46 o 
  10   6   4      474.25      434.13      6.24 o 
  11   6   4      284.13      276.01      6.60 o 
  12   6   4      167.27      176.77      5.07 o 
  13   6   4       82.86       86.19      5.19 o 
  14   6   4      215.77      244.53      8.83 o 
  15   6   4       88.01       81.41      5.71 o 
  16   6   4        7.73       13.53      2.95 o 
  17   6   4       29.88       32.65      4.05 o 
  18   6   4       61.04       70.79      5.82 o 
 -17   7   4      130.09      132.72      5.22 o 
 -16   7   4      177.66      168.27      5.66 o 
 -15   7   4       17.41       17.82      2.34 o 
 -14   7   4       81.45       83.01      4.22 o 
 -13   7   4      143.32      140.71      4.73 o 
 -12   7   4      100.49       95.48      5.87 o 
 -11   7   4       91.74       85.82      3.17 o 
 -10   7   4      344.88      329.07      8.27 o 
  -9   7   4      707.36      701.74      9.83 o 
  -8   7   4      173.97      167.01      4.49 o 
  -7   7   4      178.85      187.76      8.48 o 
  -6   7   4        5.09        0.47      0.90 o 
  -5   7   4      627.27      673.79      8.48 o 
  -4   7   4      385.40      369.00      5.72 o 
  -3   7   4      210.75      230.07      4.30 o 
  -2   7   4      222.20      209.72      3.26 o 
  -1   7   4       22.11       28.21      1.79 o 
   0   7   4      281.74      303.07      4.38 o 
   1   7   4      267.71      268.36      3.82 o 
   2   7   4      380.69      378.88      4.42 o 
   3   7   4      352.30      342.30      4.49 o 
   4   7   4     2193.24     2217.17     20.09 o 
   5   7   4        9.90       21.99      2.28 o 
   6   7   4       68.56       58.92      2.73 o 
   7   7   4      482.40      380.76      9.43 o 
   8   7   4      168.17      169.07      4.78 o 
   9   7   4        6.89        3.92      1.32 o 
  10   7   4      305.14      279.09      5.38 o 
  11   7   4       21.87       16.66      1.87 o 
  12   7   4      255.89      261.98      6.33 o 
  13   7   4       72.81       76.17      5.22 o 
  14   7   4       36.26       49.63      4.60 o 
  15   7   4        0.05        0.71      1.99 o 
  16   7   4        2.09        3.99      2.21 o 
  17   7   4        8.46       15.51      2.97 o 
 -17   8   4       63.61       58.57      5.25 o 
 -16   8   4       28.99       26.83      3.55 o 
 -15   8   4       78.48       89.29      4.41 o 
 -14   8   4      136.79      147.92      5.14 o 
 -13   8   4        3.37        4.83      1.70 o 
 -12   8   4       18.16       26.74      3.42 o 
 -11   8   4       17.41       14.29      2.31 o 
 -10   8   4       49.63       47.49      3.62 o 
  -9   8   4       16.83       13.75      2.15 o 
  -8   8   4       43.63       46.96      5.94 o 
  -7   8   4       77.10       57.93      3.30 o 
  -6   8   4        1.39       -0.89      0.89 o 
  -5   8   4      145.10      115.94      4.62 o 
  -4   8   4      523.32      514.39      7.39 o 
  -3   8   4      982.97      970.79     11.09 o 
  -2   8   4       45.27       49.01      2.41 o 
  -1   8   4       49.79       41.04      2.08 o 
   0   8   4       99.95       98.86      2.35 o 
   1   8   4     2042.18     1916.17     15.38 o 
   2   8   4     2191.88     2130.49     18.34 o 
   3   8   4     1288.90     1202.27     11.62 o 
   4   8   4       59.60       59.61      2.45 o 
   5   8   4        0.02       -0.53      0.86 o 
   6   8   4       96.73       93.78      3.46 o 
   7   8   4      140.96      119.01      4.01 o 
   8   8   4      155.60      147.89      6.94 o 
   9   8   4      507.26      485.70      9.00 o 
  10   8   4       86.08       80.67      4.37 o 
  11   8   4      541.67      520.42      9.99 o 
  12   8   4        3.00        2.00      1.62 o 
  13   8   4        2.37        1.46      1.91 o 
  14   8   4        0.20        5.32      2.16 o 
  15   8   4       56.59       57.63      6.95 o 
  16   8   4       17.89       15.82      5.49 o 
  17   8   4       42.73       37.28      8.09 o 
 -16   9   4       23.55       23.20      3.29 o 
 -15   9   4       28.00       30.16      5.02 o 
 -14   9   4        4.66        2.05      1.58 o 
 -13   9   4        1.04        3.20      1.78 o 
 -12   9   4      225.48      232.65      7.38 o 
 -11   9   4        1.80       -0.88      2.16 o 
 -10   9   4       70.66       73.93      4.88 o 
  -9   9   4        0.13        0.53      1.37 o 
  -8   9   4       51.81       62.03      3.82 o 
  -7   9   4      241.68      204.12      6.13 o 
  -6   9   4      152.92      175.63      6.12 o 
  -5   9   4      246.19      240.88      6.45 o 
  -4   9   4      346.66      376.22      8.16 o 
  -3   9   4        0.00        1.15      1.15 o 
  -2   9   4        7.05        3.87      1.51 o 
  -1   9   4      134.13      134.18      4.15 o 
   0   9   4      175.34      193.41      5.01 o 
   1   9   4      338.48      384.89      9.01 o 
   2   9   4      480.63      451.09      7.60 o 
   3   9   4      435.76      410.96      6.47 o 
   4   9   4      116.93      103.69      4.31 o 
   5   9   4      563.40      553.73     10.31 o 
   6   9   4       55.78       52.41      3.12 o 
   7   9   4        0.72       -0.99      0.99 o 
   8   9   4      105.44       95.23      6.15 o 
   9   9   4       14.32       15.10      2.10 o 
  10   9   4        5.73        3.32      1.82 o 
  11   9   4        0.01        2.02      1.58 o 
  12   9   4       50.99       49.36      3.85 o 
  13   9   4       41.68       41.96      4.40 o 
  14   9   4       40.07       39.16      5.79 o 
  15   9   4       62.93       60.83      7.10 o 
  16   9   4       31.59       32.21      5.43 o 
 -15  10   4       73.09       83.61      5.90 o 
 -14  10   4        0.10        0.57      1.70 o 
 -13  10   4        0.11        1.09      1.52 o 
 -12  10   4        9.13        2.53      2.79 o 
 -11  10   4       50.76       55.24      5.01 o 
 -10  10   4      165.17      174.71     13.44 o 
  -9  10   4       46.09       46.87      4.33 o 
  -8  10   4       11.66       15.43      2.82 o 
  -7  10   4       12.73       16.83      3.48 o 
  -6  10   4       87.51       89.03      4.46 o 
  -5  10   4       15.16        8.29      1.84 o 
  -4  10   4       17.96        9.08      2.72 o 
  -3  10   4       43.08       41.14      3.32 o 
  -2  10   4       38.58       22.50      3.36 o 
  -1  10   4        0.56        0.09      1.29 o 
   0  10   4       91.78       74.38      3.91 o 
   1  10   4      259.45      244.46     15.09 o 
   2  10   4      320.70      299.26      8.51 o 
   3  10   4      240.33      229.51      5.05 o 
   4  10   4       94.08       94.15      3.24 o 
   5  10   4       98.14      119.54      4.17 o 
   6  10   4      151.70      148.19      4.73 o 
   7  10   4        4.49        7.54      1.57 o 
   8  10   4       33.57       30.76      3.12 o 
   9  10   4        0.86        3.26      2.39 o 
  10  10   4       38.04       41.95      4.01 o 
  11  10   4       21.30       25.74      2.91 o 
  12  10   4      102.55      117.10      5.30 o 
  13  10   4      333.32      342.99     10.10 o 
  14  10   4        1.61        1.72      2.13 o 
  15  10   4        2.83        1.29      2.32 o 
 -14  11   4        7.90        9.45      2.72 o 
 -13  11   4        1.34        1.89      1.99 o 
 -12  11   4        7.20        3.34      2.04 o 
 -11  11   4        2.79        0.97      1.67 o 
 -10  11   4      127.52      127.62      8.64 o 
  -9  11   4      171.45      174.07      7.34 o 
  -8  11   4      521.38      550.30     14.85 o 
  -7  11   4      304.09      308.80      9.71 o 
  -6  11   4      429.61      405.10     12.94 o 
  -5  11   4        0.01       -1.99      2.13 o 
  -4  11   4        0.59        2.40      1.81 o 
  -3  11   4       13.48       12.24      2.94 o 
  -2  11   4       30.60       32.30      3.88 o 
  -1  11   4      102.59      108.92      4.77 o 
   0  11   4      188.39      159.70      5.80 o 
   1  11   4        0.75        1.78      1.56 o 
   2  11   4      391.80      369.29      7.67 o 
   3  11   4      111.45      128.51      4.47 o 
   4  11   4      154.56      159.10      5.87 o 
   5  11   4       87.41       92.39      3.88 o 
   6  11   4      289.53      304.08      7.15 o 
   7  11   4        0.53        0.38      1.40 o 
   8  11   4      148.23      143.23      6.57 o 
   9  11   4      113.38      116.09      5.61 o 
  10  11   4        6.62        7.17      2.35 o 
  11  11   4       13.40       10.44      2.37 o 
  12  11   4        4.80        5.34      2.19 o 
  13  11   4       61.47       61.17      5.22 o 
  14  11   4        0.21        3.69      2.47 o 
 -13  12   4       14.61       13.71      3.12 o 
 -12  12   4       66.87       79.90      5.76 o 
 -11  12   4       38.32       14.79      7.90 o 
 -10  12   4       45.46       29.25      3.91 o 
  -9  12   4        0.88        2.83      2.03 o 
  -8  12   4       29.22       28.67      4.39 o 
  -7  12   4        0.30       -1.42      3.64 o 
  -6  12   4      146.25      158.75      7.09 o 
  -5  12   4        2.72        1.32      1.91 o 
  -4  12   4       41.40       33.54      4.00 o 
  -3  12   4        4.22        9.43      3.69 o 
  -2  12   4       39.60       41.96      4.32 o 
  -1  12   4      202.80      192.34      6.60 o 
   0  12   4       59.67       59.59      4.87 o 
   1  12   4        3.16        2.64      1.75 o 
   2  12   4       70.93       72.92      4.06 o 
   3  12   4      417.22      407.62      8.51 o 
   4  12   4      148.89      156.52      6.14 o 
   5  12   4      133.04      148.59      6.09 o 
   6  12   4        0.83        3.18      1.96 o 
   7  12   4        1.68        1.60      1.74 o 
   8  12   4      150.19      137.81      7.90 o 
   9  12   4       87.41       84.05      5.34 o 
  10  12   4       67.70       80.50     13.02 o 
  11  12   4       81.66       84.50      5.14 o 
  12  12   4        0.43        2.02      2.16 o 
  13  12   4       31.81       28.56      5.43 o 
 -12  13   4        2.80        0.09      3.80 o 
 -11  13   4       20.74       20.62      3.52 o 
 -10  13   4       83.56       81.31     10.58 o 
  -9  13   4       98.12       82.16      5.73 o 
  -8  13   4      335.17      354.41     11.22 o 
  -7  13   4       53.29       56.06      8.24 o 
  -6  13   4       10.55        7.60      3.24 o 
  -5  13   4       65.66       63.12      5.46 o 
  -4  13   4        9.14        7.92      2.81 o 
  -3  13   4      542.42      520.50     13.70 o 
  -2  13   4      268.06      280.53      9.82 o 
  -1  13   4      184.57      203.63      8.39 o 
   0  13   4       20.35       20.56      2.95 o 
   1  13   4      308.04      310.56      9.71 o 
   2  13   4        1.73        0.62      1.67 o 
   3  13   4      234.04      234.42      6.64 o 
   4  13   4       53.53       47.58      4.20 o 
   5  13   4        7.02        9.16      2.41 o 
   6  13   4       30.49       26.81      3.44 o 
   7  13   4        0.84       -3.73      3.73 o 
   8  13   4       21.65       20.04      5.55 o 
   9  13   4        1.44        0.58      2.83 o 
  10  13   4       18.61       13.41      5.66 o 
  11  13   4      201.23      220.79      8.55 o 
 -10  14   4       14.13       14.76      5.38 o 
  -9  14   4        4.51        0.72      1.80 o 
  -8  14   4        4.97        2.38      2.18 o 
  -7  14   4       54.18       48.36     11.61 o 
  -6  14   4        5.43        8.05      2.64 o 
  -5  14   4        4.24        2.77      2.31 o 
  -4  14   4      172.41      181.93      8.06 o 
  -3  14   4       80.12       93.63      6.44 o 
  -2  14   4      173.38      176.46      8.08 o 
  -1  14   4      307.44      310.06     10.78 o 
   0  14   4       44.00       40.20     10.01 o 
   1  14   4      189.60      191.97      6.20 o 
   2  14   4      284.07      307.27      7.87 o 
   3  14   4       12.96       17.35      2.52 o 
   4  14   4      242.49      256.97      8.55 o 
   5  14   4      109.57      115.10      9.24 o 
   6  14   4       18.76       16.10      3.79 o 
   7  14   4       27.05       31.66      4.96 o 
   8  14   4      101.71      101.08      8.09 o 
   9  14   4        3.85        5.76      3.04 o 
  10  14   4       20.31       14.68      4.05 o 
  -8  15   4        9.76        5.12      4.36 o 
  -7  15   4        0.23        3.55      2.22 o 
  -6  15   4      138.81      162.50      7.98 o 
  -5  15   4        7.17       14.51      5.35 o 
  -4  15   4        7.77       10.34      6.50 o 
  -3  15   4      153.80      151.64      7.75 o 
  -2  15   4        9.65        4.35      2.66 o 
  -1  15   4        0.01        6.29      3.89 o 
   0  15   4       89.15       88.70      6.98 o 
   1  15   4      169.85      162.80      6.61 o 
   2  15   4      124.70      129.15      5.30 o 
   3  15   4       59.62       55.83      4.80 o 
   4  15   4       35.22       45.57      4.44 o 
   5  15   4       35.75       39.82      8.66 o 
   6  15   4       29.16       33.26     11.17 o 
   7  15   4        0.22        8.31      3.19 o 
   8  15   4        1.75        8.01      3.28 o 
  -4  16   4        3.73       -0.08      3.72 o 
  -3  16   4       33.56       34.76      4.88 o 
  -2  16   4        2.29        3.20      2.69 o 
  -1  16   4        4.81        4.97      3.77 o 
   0  16   4       15.02       17.29      3.09 o 
   1  16   4       30.33       38.24      4.10 o 
   2  16   4       52.30       56.20      4.84 o 
   3  16   4        7.55        6.33      2.51 o 
   4  16   4        0.94       -0.23      2.65 o 
 -19   1   5        2.28        3.55      1.61 o 
 -18   1   5       92.76       95.18      3.74 o 
 -17   1   5       13.06       11.10      1.67 o 
 -16   1   5       24.17       22.36      1.97 o 
 -15   1   5        8.45        8.27      1.34 o 
 -14   1   5       80.86       74.76      2.77 o 
 -13   1   5      120.92      118.91      3.22 o 
 -12   1   5       83.41       92.88      4.97 o 
 -11   1   5       33.68       20.40      2.16 o 
 -10   1   5        5.40        5.08      0.89 o 
  -9   1   5        0.22        0.46      0.53 o 
  -8   1   5      310.88      357.75      4.09 o 
  -7   1   5        1.76        5.77      0.83 o 
  -6   1   5        0.82        0.47      0.31 o 
  -5   1   5      760.81      843.90      5.65 o 
  -4   1   5     1107.52     1188.47      7.59 o 
  -3   1   5       16.76       15.44      1.01 o 
  -2   1   5       76.76       74.75      1.58 o 
  -1   1   5     5863.64     6353.39     94.73 o 
   0   1   5     2748.38     3068.30     18.44 o 
   1   1   5     1856.88     1887.72     13.88 o 
   2   1   5     3954.50     4215.21     29.82 o 
   3   1   5      125.74      133.18      2.32 o 
   4   1   5     1898.81     2112.22     17.42 o 
   5   1   5       24.17       34.87      1.25 o 
   6   1   5        1.01        1.18      0.79 o 
   7   1   5        0.81        0.16      0.43 o 
   8   1   5     1686.47     1538.99     10.53 o 
   9   1   5      195.69      209.07      3.29 o 
  10   1   5      900.19      843.43      8.24 o 
  11   1   5       66.99       74.13      3.32 o 
  12   1   5       65.32       60.95      3.76 o 
  13   1   5       34.47       37.63      4.42 o 
  14   1   5        0.60       -1.17      2.08 o 
  15   1   5      141.34      148.93      7.74 o 
  16   1   5        0.44        2.38      2.58 o 
  17   1   5        6.59       11.91      3.60 o 
  18   1   5       33.20       47.69      5.89 o 
  19   1   5        1.00       13.39      3.32 o 
 -19   2   5      114.57      114.43      4.48 o 
 -18   2   5        8.33        6.63      1.69 o 
 -17   2   5       27.30       27.86      2.87 o 
 -16   2   5      119.19      119.14      3.68 o 
 -15   2   5       88.90       80.32      3.01 o 
 -14   2   5        3.48        2.27      1.01 o 
 -13   2   5       50.36       63.59      2.57 o 
 -12   2   5      200.66      191.69      4.16 o 
 -11   2   5      242.56      256.83      4.34 o 
 -10   2   5        1.06        1.98      0.73 o 
  -9   2   5        0.58        2.44      0.66 o 
  -8   2   5      154.83      158.17      2.82 o 
  -7   2   5      560.87      592.14      5.05 o 
  -6   2   5      248.72      242.87      2.60 o 
  -5   2   5     2688.61     2991.48     18.13 o 
  -4   2   5      456.00      515.98      5.07 o 
  -3   2   5      214.02      212.73      2.45 o 
  -2   2   5      243.95      230.27      4.03 o 
  -1   2   5        0.35        1.27      0.32 o 
   0   2   5     1782.50     1895.38     13.60 o 
   1   2   5     1108.86     1226.33      8.03 o 
   2   2   5      102.98      126.77      1.97 o 
   3   2   5       14.25       12.63      0.91 o 
   4   2   5     7167.67     7660.61     52.25 o 
   5   2   5      641.17      692.58      6.37 o 
   6   2   5       21.31       12.40      0.84 o 
   7   2   5      133.24      113.80      2.05 o 
   8   2   5      935.93      932.07      7.79 o 
   9   2   5       91.13      105.41      2.38 o 
  10   2   5      636.69      548.02      7.36 o 
  11   2   5      682.91      661.51     31.70 o 
  12   2   5      632.75      564.40      9.97 o 
  13   2   5       21.28       19.58      2.84 o 
  14   2   5       40.16       40.22      4.77 o 
  15   2   5       20.47       21.54      3.94 o 
  16   2   5        9.58       10.84      3.54 o 
  17   2   5        4.40        2.01      2.58 o 
  18   2   5        4.50        8.88      3.10 o 
  19   2   5      191.54      214.14     10.25 o 
 -19   3   5        5.99        6.29      2.08 o 
 -18   3   5        0.00        0.69      1.40 o 
 -17   3   5        0.68        1.43      1.33 o 
 -16   3   5        0.39       -0.71      1.12 o 
 -15   3   5      166.90      161.68      4.34 o 
 -14   3   5       89.71       83.83      2.99 o 
 -13   3   5       42.31       34.38      2.06 o 
 -12   3   5      215.75      201.38      4.05 o 
 -11   3   5      266.52      260.90      4.43 o 
 -10   3   5        7.29        6.82      0.93 o 
  -9   3   5      327.00      301.97      4.85 o 
  -8   3   5       40.70       47.94      1.70 o 
  -7   3   5        5.32        4.88      0.56 o 
  -6   3   5       63.87       67.82      1.31 o 
  -5   3   5       75.14       86.03      1.30 o 
  -4   3   5        5.50        5.15      0.55 o 
  -3   3   5       37.82       39.78      1.05 o 
  -2   3   5      203.59      221.14      5.20 o 
  -1   3   5      554.59      551.12      5.41 o 
   0   3   5     2693.75     2866.03     17.60 o 
   1   3   5     1702.93     1763.54     11.99 o 
   2   3   5     2978.01     3195.36     19.05 o 
   3   3   5      522.47      599.14      5.58 o 
   4   3   5       94.33      121.08      2.15 o 
   5   3   5      665.46      649.52      6.21 o 
   6   3   5     1178.98     1178.57      9.95 o 
   7   3   5        4.43        6.13      0.78 o 
   8   3   5       13.91       12.91      1.11 o 
   9   3   5       64.45       95.13      2.67 o 
  10   3   5      150.04      134.69      3.53 o 
  11   3   5        6.65        9.34      1.81 o 
  12   3   5      259.20      221.98      6.11 o 
  13   3   5        4.53        4.61      1.87 o 
  14   3   5       78.13       85.92      5.52 o 
  15   3   5      108.04      105.25      6.73 o 
  16   3   5       41.02       36.37      4.91 o 
  17   3   5       10.25       18.22      3.88 o 
  18   3   5        2.83        2.27      2.46 o 
  19   3   5        4.88        9.66      3.30 o 
 -18   4   5       16.32       18.53      2.27 o 
 -17   4   5        1.60        1.66      1.38 o 
 -16   4   5       15.41       19.07      2.20 o 
 -15   4   5      107.14      111.44      3.87 o 
 -14   4   5       24.64       26.76      2.22 o 
 -13   4   5       35.86       39.86      2.51 o 
 -12   4   5       54.60       51.38      2.35 o 
 -11   4   5       39.64       37.25      2.64 o 
 -10   4   5       37.57       32.15      2.00 o 
  -9   4   5      173.42      140.27      2.93 o 
  -8   4   5       46.65       39.62      1.62 o 
  -7   4   5     1013.29      997.07      8.25 o 
  -6   4   5      360.83      335.52      3.37 o 
  -5   4   5      236.41      249.51      2.60 o 
  -4   4   5      448.34      458.95      4.07 o 
  -3   4   5     1406.36     1436.50     10.94 o 
  -2   4   5      970.56     1074.68      8.08 o 
  -1   4   5      793.75      873.84      6.61 o 
   0   4   5      498.09      552.84      4.50 o 
   1   4   5      315.28      363.96      3.95 o 
   2   4   5      100.20      106.52      1.80 o 
   3   4   5     1292.26     1399.53     10.25 o 
   4   4   5      971.35     1068.79     10.39 o 
   5   4   5      210.41      269.77      3.83 o 
   6   4   5      330.07      318.32      4.27 o 
   7   4   5      129.86      124.39      2.68 o 
   8   4   5      116.19      135.88      3.29 o 
   9   4   5      681.21      627.62      7.98 o 
  10   4   5       59.38       53.28      2.86 o 
  11   4   5      314.03      261.23      5.62 o 
  12   4   5      211.26      206.35      5.94 o 
  13   4   5       57.26       52.75      4.35 o 
  14   4   5       33.86       33.33      3.69 o 
  15   4   5       17.21       12.96      2.81 o 
  16   4   5       26.36       32.18      4.81 o 
  17   4   5        3.97        6.71      3.18 o 
  18   4   5        2.44        8.98      4.22 o 
 -18   5   5       31.48       34.40      3.93 o 
 -17   5   5       43.98       47.49      3.57 o 
 -16   5   5       88.89       96.43      3.96 o 
 -15   5   5      115.06      115.34      3.98 o 
 -14   5   5       62.57       69.94      3.34 o 
 -13   5   5        1.13        4.24      1.20 o 
 -12   5   5       86.28       81.46      5.35 o 
 -11   5   5       16.27       16.85      1.92 o 
 -10   5   5        2.03        0.41      0.76 o 
  -9   5   5       14.06       18.91      1.53 o 
  -8   5   5        3.53        0.68      0.65 o 
  -7   5   5       97.75       91.18      2.30 o 
  -6   5   5        1.29        1.17      0.48 o 
  -5   5   5      191.94      238.09      2.92 o 
  -4   5   5        9.26       13.85      0.81 o 
  -3   5   5      703.56      768.80      6.51 o 
  -2   5   5      246.59      284.01      3.04 o 
  -1   5   5       50.82       43.06      1.08 o 
   0   5   5     1468.49     1552.94     12.31 o 
   1   5   5       14.48       10.97      0.76 o 
   2   5   5      598.64      612.62      5.54 o 
   3   5   5       72.78       62.70      1.57 o 
   4   5   5       39.26       47.46      1.68 o 
   5   5   5      130.99      123.92      2.53 o 
   6   5   5       20.75       19.29      1.29 o 
   7   5   5        4.91        2.13      0.71 o 
   8   5   5      243.55      237.67      4.40 o 
   9   5   5       16.45       13.70      1.47 o 
  10   5   5      519.43      470.22      7.62 o 
  11   5   5        1.45        0.56      1.38 o 
  12   5   5        0.72       -1.07      1.27 o 
  13   5   5       24.93       24.43      3.03 o 
  14   5   5      151.01      153.37      6.40 o 
  15   5   5        1.35        4.97      2.15 o 
  16   5   5       42.93       42.73      4.43 o 
  17   5   5       90.25      121.65      7.75 o 
  18   5   5        9.45       11.63      3.61 o 
 -18   6   5        1.61        2.54      2.28 o 
 -17   6   5        2.85        3.74      2.10 o 
 -16   6   5       57.65       51.10      4.45 o 
 -15   6   5      290.30      289.65      7.51 o 
 -14   6   5       45.22       48.03      3.52 o 
 -13   6   5        0.69       -0.21      0.86 o 
 -12   6   5        0.05       -0.36      0.83 o 
 -11   6   5       17.85       14.21      1.61 o 
 -10   6   5       96.40      102.77      4.19 o 
  -9   6   5        5.66        8.26      1.21 o 
  -8   6   5       12.67       11.95      1.57 o 
  -7   6   5        0.11        1.00      0.71 o 
  -6   6   5      236.10      241.87      4.75 o 
  -5   6   5      133.05      138.55      3.59 o 
  -4   6   5      474.67      507.45      5.75 o 
  -3   6   5      109.76      117.36      1.98 o 
  -2   6   5     1165.50     1362.04      9.71 o 
  -1   6   5        4.52        9.69      0.90 o 
   0   6   5      768.82      842.17      7.04 o 
   1   6   5        1.40        3.75      0.60 o 
   2   6   5        0.30        0.17      0.58 o 
   3   6   5        2.66        3.63      0.69 o 
   4   6   5       10.86        9.40      1.01 o 
   5   6   5      112.29       93.23      4.36 o 
   6   6   5       60.25       74.03      2.61 o 
   7   6   5        0.51        1.49      0.84 o 
   8   6   5       71.01       68.99      2.55 o 
   9   6   5       57.42       62.17      2.57 o 
  10   6   5        3.14        0.42      0.96 o 
  11   6   5       64.65       59.15      3.35 o 
  12   6   5        9.19        5.14      1.58 o 
  13   6   5       28.64       25.83      2.64 o 
  14   6   5        1.22       -0.70      2.49 o 
  15   6   5      209.43      232.44      8.28 o 
  16   6   5      154.57      157.90      7.08 o 
  17   6   5        3.78        5.54      3.06 o 
  18   6   5       35.88       33.97      5.21 o 
 -17   7   5       18.16       21.64      2.63 o 
 -16   7   5       28.68       31.63      3.27 o 
 -15   7   5      134.78      136.37      4.89 o 
 -14   7   5        6.89        7.11      1.68 o 
 -13   7   5       13.25       14.30      2.07 o 
 -12   7   5       25.26       24.09      2.24 o 
 -11   7   5       33.31       22.24      1.92 o 
 -10   7   5      165.71      160.70      4.03 o 
  -9   7   5      119.57      118.49      3.35 o 
  -8   7   5      104.97       99.09      3.42 o 
  -7   7   5        0.23        3.69      1.12 o 
  -6   7   5       77.65       73.98      2.88 o 
  -5   7   5      153.30      189.99      4.34 o 
  -4   7   5        3.58        3.36      0.97 o 
  -3   7   5       61.52       41.15      2.05 o 
  -2   7   5      211.98      193.68      4.17 o 
  -1   7   5       26.04       22.39      1.49 o 
   0   7   5     2543.83     2503.02     20.32 o 
   1   7   5       11.95       13.61      1.15 o 
   2   7   5       28.22       24.60      1.28 o 
   3   7   5        9.84       12.57      1.07 o 
   4   7   5      131.83      116.32      3.28 o 
   5   7   5     1492.09     1409.94     14.42 o 
   6   7   5      165.02      166.08      4.01 o 
   7   7   5       34.94       42.02      2.72 o 
   8   7   5       74.39       61.95      5.10 o 
   9   7   5       66.63       48.05      3.58 o 
  10   7   5       13.69       17.56      2.43 o 
  11   7   5       10.77        5.87      1.83 o 
  12   7   5      158.31      160.51      5.06 o 
  13   7   5       27.72       29.27      2.81 o 
  14   7   5       55.74       61.03      4.99 o 
  15   7   5       82.03       73.29      5.74 o 
  16   7   5        2.52        5.30      2.38 o 
  17   7   5        0.02        1.59      4.83 o 
 -17   8   5        1.31        1.56      2.31 o 
 -16   8   5        0.88        1.07      1.51 o 
 -15   8   5        7.32        6.29      1.74 o 
 -14   8   5       25.53       24.48      2.54 o 
 -13   8   5      309.23      305.82      7.07 o 
 -12   8   5       11.87       12.97      4.31 o 
 -11   8   5       99.39       96.08      4.42 o 
 -10   8   5        6.68        6.86      1.53 o 
  -9   8   5       27.81       20.20      2.10 o 
  -8   8   5      153.68      154.76      4.45 o 
  -7   8   5        0.54        2.08      1.09 o 
  -6   8   5      486.88      406.75      7.19 o 
  -5   8   5        0.84        7.94      1.47 o 
  -4   8   5       61.39       92.83      4.88 o 
  -3   8   5      106.97      108.64      3.72 o 
  -2   8   5      858.96      835.59      9.28 o 
  -1   8   5       38.04       36.96      2.01 o 
   0   8   5      504.76      497.41      6.60 o 
   1   8   5       28.29       29.35      1.60 o 
   2   8   5     1454.88     1496.10     11.90 o 
   3   8   5        1.18        1.80      0.85 o 
   4   8   5      565.28      525.44      6.82 o 
   5   8   5      597.37      557.23      8.73 o 
   6   8   5       60.91       67.25      3.14 o 
   7   8   5      201.98      180.73      4.98 o 
   8   8   5      346.09      324.35      6.96 o 
   9   8   5        1.00        0.03      1.10 o 
  10   8   5       31.82       33.32      2.62 o 
  11   8   5       33.54       35.52      3.25 o 
  12   8   5       66.56       73.16      4.51 o 
  13   8   5       22.45       15.46      2.57 o 
  14   8   5        6.67        3.20      2.14 o 
  15   8   5        8.55        1.93      5.35 o 
  16   8   5        3.20        6.93      2.56 o 
 -16   9   5        2.81        0.89      1.91 o 
 -15   9   5        2.80        2.44      2.57 o 
 -14   9   5      101.27      102.37      6.09 o 
 -13   9   5       15.92       14.95      2.55 o 
 -12   9   5        5.64        4.21      2.47 o 
 -11   9   5      845.36      902.95     15.41 o 
 -10   9   5       26.89       27.95      2.88 o 
  -9   9   5       47.07       52.01      4.31 o 
  -8   9   5      178.59      167.26      5.49 o 
  -7   9   5       44.94       57.62      3.49 o 
  -6   9   5      228.31      229.72      6.26 o 
  -5   9   5      268.52      241.99      7.68 o 
  -4   9   5      863.72      800.53     13.59 o 
  -3   9   5       11.31        3.12      1.21 o 
  -2   9   5      232.52      231.38      6.17 o 
  -1   9   5       22.60       21.34      2.09 o 
   0   9   5      815.49      766.19     11.96 o 
   1   9   5     1596.72     1503.07     17.79 o 
   2   9   5       46.89       60.43      2.86 o 
   3   9   5       57.70       53.25      2.55 o 
   4   9   5      404.29      369.89      6.23 o 
   5   9   5      344.38      353.64      7.27 o 
   6   9   5      181.12      182.41      5.01 o 
   7   9   5        0.90        0.15      1.95 o 
   8   9   5      141.66      130.90      4.55 o 
   9   9   5       12.34       14.06      2.70 o 
  10   9   5       50.55       46.74      4.03 o 
  11   9   5       32.25       30.72      3.17 o 
  12   9   5       41.91       45.48      3.78 o 
  13   9   5       89.46       94.76      5.39 o 
  14   9   5        5.57        2.96      2.38 o 
  15   9   5       19.56       16.82      3.50 o 
  16   9   5       72.48       77.40      5.96 o 
 -15  10   5      101.40      103.79      8.43 o 
 -14  10   5        0.51       -0.97      1.87 o 
 -13  10   5        3.78        2.35      1.74 o 
 -12  10   5        2.43        1.56      1.69 o 
 -11  10   5      112.98      116.83      5.12 o 
 -10  10   5       66.00       68.61      4.26 o 
  -9  10   5        4.69        4.96      2.03 o 
  -8  10   5       29.09       36.57      3.21 o 
  -7  10   5       27.67       33.57      3.44 o 
  -6  10   5        0.22       -0.32      1.73 o 
  -5  10   5       46.11       46.30      4.72 o 
  -4  10   5        0.39        2.17      1.33 o 
  -3  10   5       82.16       88.55      4.05 o 
  -2  10   5      245.51      231.75      6.51 o 
  -1  10   5       68.01       58.62      4.21 o 
   0  10   5       21.70       18.55      2.54 o 
   1  10   5      546.58      497.63     10.18 o 
   2  10   5        9.30        8.76      1.64 o 
   3  10   5      707.83      694.36     10.77 o 
   4  10   5       15.23       12.30      2.25 o 
   5  10   5       46.46       50.31      3.18 o 
   6  10   5      160.07      154.91      6.13 o 
   7  10   5       84.35       77.11      5.30 o 
   8  10   5       10.45        7.12      1.74 o 
   9  10   5        5.08        3.51      1.55 o 
  10  10   5      100.61      110.59      7.80 o 
  11  10   5       23.38       25.26      2.95 o 
  12  10   5        2.63        7.68      2.20 o 
  13  10   5       14.49       17.21      2.80 o 
  14  10   5       32.52       39.29      4.31 o 
  15  10   5       90.58       96.55      6.59 o 
 -14  11   5       25.35       20.09      3.34 o 
 -13  11   5       39.65       38.61      4.16 o 
 -12  11   5        8.56        4.72      3.18 o 
 -11  11   5       77.75       78.29      5.21 o 
 -10  11   5        1.37        0.59      1.76 o 
  -9  11   5       45.62       39.68      4.11 o 
  -8  11   5       16.97       19.85      3.14 o 
  -7  11   5       50.36       48.79      4.31 o 
  -6  11   5       23.22       17.01      4.78 o 
  -5  11   5      607.73      567.52     25.04 o 
  -4  11   5        6.88        6.48      2.48 o 
  -3  11   5       14.31       10.61      2.35 o 
  -2  11   5       26.90       22.53      3.12 o 
  -1  11   5      279.19      274.11      8.82 o 
   0  11   5       32.92       25.86      4.03 o 
   1  11   5       56.84       70.24      4.29 o 
   2  11   5        0.01        0.95      1.20 o 
   3  11   5        1.27       -0.34      1.35 o 
   4  11   5       17.95       14.87      2.42 o 
   5  11   5       93.68      101.21      4.80 o 
   6  11   5       58.09       53.30      6.08 o 
   7  11   5       28.01       23.89      3.10 o 
   8  11   5       91.22       87.91      4.23 o 
   9  11   5       79.86       90.84      5.43 o 
  10  11   5       92.48       96.39      6.75 o 
  11  11   5      211.85      219.77      6.92 o 
  12  11   5       98.88       92.60      5.46 o 
  13  11   5        7.17        7.24      2.69 o 
  14  11   5       27.22       34.79      4.35 o 
 -13  12   5       84.87       76.29      6.91 o 
 -12  12   5       10.49       15.30      4.66 o 
 -11  12   5       10.11       10.01      2.61 o 
 -10  12   5        3.38        2.36      1.97 o 
  -9  12   5       60.45       57.22      5.02 o 
  -8  12   5       23.15       24.26      3.39 o 
  -7  12   5       48.64       46.76      4.39 o 
  -6  12   5       21.17       18.54      5.22 o 
  -5  12   5      155.69      143.60      6.51 o 
  -4  12   5      104.45      113.46      5.86 o 
  -3  12   5       46.71       56.60      4.82 o 
  -2  12   5       62.27       59.33      5.03 o 
  -1  12   5        5.88        6.82      3.20 o 
   0  12   5      218.52      223.08     11.77 o 
   1  12   5        0.84        0.91      1.87 o 
   2  12   5      146.74      157.67      5.16 o 
   3  12   5       35.72       40.17      3.16 o 
   4  12   5       38.22       35.56      3.65 o 
   5  12   5        2.76        4.26      2.78 o 
   6  12   5      563.33      595.72     20.61 o 
   7  12   5      194.07      194.58      7.23 o 
   8  12   5       76.84       83.69      5.79 o 
   9  12   5      103.76      105.86      8.14 o 
  10  12   5       30.88       31.42      4.92 o 
  11  12   5       32.09       40.62      4.57 o 
  12  12   5       38.94       33.11      4.43 o 
  13  12   5        1.18        4.87      3.56 o 
 -11  13   5       11.74       11.44      2.76 o 
 -10  13   5        0.34        3.97      2.17 o 
  -9  13   5       23.94       23.86      3.55 o 
  -8  13   5        8.61       11.31      2.80 o 
  -7  13   5        6.59        5.00      2.22 o 
  -6  13   5       57.30       64.95      8.69 o 
  -5  13   5       31.16       31.52      3.91 o 
  -4  13   5        2.26        3.63      2.10 o 
  -3  13   5       29.51       29.21      3.89 o 
  -2  13   5      163.24      165.32      7.65 o 
  -1  13   5        4.29        4.66      2.31 o 
   0  13   5       32.89       39.75      4.48 o 
   1  13   5       45.70       58.51      4.30 o 
   2  13   5      364.91      380.33      9.50 o 
   3  13   5       37.31       41.91      6.33 o 
   4  13   5       92.02       96.68      5.41 o 
   5  13   5        0.14       -1.25      1.60 o 
   6  13   5        5.03        2.35      2.60 o 
   7  13   5       31.69       35.41      3.90 o 
   8  13   5       42.41       42.79      5.80 o 
   9  13   5        0.01       -3.18      3.18 o 
  10  13   5       57.32       71.66      7.22 o 
  11  13   5       36.98       37.63      4.52 o 
 -10  14   5        7.20        2.44      4.18 o 
  -9  14   5      103.28       97.39      6.08 o 
  -8  14   5      105.04      117.27      6.74 o 
  -7  14   5      158.26      167.51     11.85 o 
  -6  14   5       11.18       14.87      5.09 o 
  -5  14   5        0.03       -0.66      1.90 o 
  -4  14   5      252.94      237.56     18.08 o 
  -3  14   5        7.88        6.87      2.46 o 
  -2  14   5       36.49       37.48      6.01 o 
  -1  14   5       82.91       92.32      6.38 o 
   0  14   5       25.56       27.98      4.06 o 
   1  14   5      159.87      145.08      6.03 o 
   2  14   5        0.99        2.99      1.83 o 
   3  14   5        7.93        6.81      2.11 o 
   4  14   5       62.93       68.73      6.16 o 
   5  14   5        0.65        2.64      2.02 o 
   6  14   5      265.38      273.96      9.09 o 
   7  14   5       41.39       35.74      5.19 o 
   8  14   5        1.40       -3.46      5.81 o 
   9  14   5       69.25       74.27      7.37 o 
  -7  15   5        0.00        4.52      2.32 o 
  -6  15   5        8.87        9.48      5.48 o 
  -5  15   5       32.29       36.35      7.42 o 
  -4  15   5        9.45       10.95      3.07 o 
  -3  15   5      168.87      185.13      8.38 o 
  -2  15   5       48.82       49.21      6.36 o 
  -1  15   5       49.82       51.76      5.41 o 
   0  15   5        2.39        0.80      1.87 o 
   1  15   5       62.99       73.05      5.19 o 
   2  15   5      164.44      179.29      6.97 o 
   3  15   5       13.98       10.61      3.19 o 
   4  15   5       49.80       35.36      4.86 o 
   5  15   5        3.10        6.92      2.92 o 
   6  15   5       12.63        1.51      4.16 o 
   7  15   5       45.91       56.75     11.90 o 
  -4  16   5       76.14       92.84     11.42 o 
  -3  16   5       61.62       70.87      9.83 o 
  -2  16   5        1.31        1.12      2.31 o 
  -1  16   5        0.60       -0.79      1.72 o 
   0  16   5       22.51       26.39      5.01 o 
   1  16   5       16.24       14.46      2.93 o 
   2  16   5       20.47       18.65      3.12 o 
   3  16   5        0.19       -0.12      3.44 o 
 -19   0   6       18.90       14.13      3.32 o 
 -18   0   6      135.79      153.35      6.22 o 
 -17   0   6      186.39      176.60      6.43 o 
 -16   0   6      256.70      258.05     10.57 o 
 -15   0   6        0.58        1.68      1.40 o 
 -14   0   6        5.99        4.70      2.29 o 
 -13   0   6      219.74      203.36     10.10 o 
 -12   0   6      738.84      715.48     11.66 o 
 -11   0   6     2447.25     2365.92     27.17 o 
 -10   0   6      385.73      318.12      6.45 o 
  -9   0   6       24.22       35.03      2.17 o 
  -8   0   6       78.22       85.72      3.52 o 
  -7   0   6      738.22      792.26      8.27 o 
  -6   0   6        3.22        6.70      1.05 o 
  -5   0   6      328.27      393.46      4.17 o 
  -4   0   6      137.49      143.20      1.94 o 
  -3   0   6     2682.28     2968.62     24.66 o 
  -2   0   6     1954.98     2123.68     20.58 o 
  -1   0   6      544.26      570.73      5.82 o 
   0   0   6     1312.13     1468.80     12.20 o 
   1   0   6      414.54      442.70      6.32 o 
   2   0   6     5350.11     5572.16    110.71 o 
   3   0   6      164.49      151.69      3.63 o 
   4   0   6        1.48       -0.50      0.61 o 
   5   0   6     1698.28     1838.44     20.60 o 
   6   0   6      540.88      494.84      7.11 o 
   7   0   6      520.53      539.65      7.87 o 
   8   0   6        0.01       -0.79      0.79 o 
   9   0   6       38.36       29.32      2.47 o 
  10   0   6      601.83      585.60     16.62 o 
  11   0   6      106.52      116.53     12.45 o 
  12   0   6      125.48      110.60      6.26 o 
  13   0   6       21.43       18.79      5.14 o 
  14   0   6        3.95        0.92      3.95 o 
  15   0   6        4.54        6.51      4.23 o 
  16   0   6      229.69      254.41     14.65 o 
  17   0   6       89.07       94.68     10.91 o 
  18   0   6       81.30       85.83     10.61 o 
  19   0   6      133.43      162.15     12.77 o 
 -19   1   6       53.60       59.58      3.67 o 
 -18   1   6      165.03      180.87      5.22 o 
 -17   1   6        0.79        2.29      1.50 o 
 -16   1   6        5.24        6.62      1.31 o 
 -15   1   6        0.05        0.03      0.91 o 
 -14   1   6       81.97       79.38      3.51 o 
 -13   1   6      150.21      141.81      3.83 o 
 -12   1   6      156.71      168.35      3.58 o 
 -11   1   6        4.72        2.49      0.84 o 
 -10   1   6      159.43      167.08      5.77 o 
  -9   1   6       11.41        8.65      0.89 o 
  -8   1   6      498.04      514.47      5.10 o 
  -7   1   6       33.60       28.73      0.97 o 
  -6   1   6     1241.67     1289.12      9.86 o 
  -5   1   6       29.56       38.45      0.81 o 
  -4   1   6       44.34       41.19      0.90 o 
  -3   1   6       83.51       84.86      1.34 o 
  -2   1   6      740.36      793.82      6.20 o 
  -1   1   6      627.92      687.93      5.39 o 
   0   1   6      456.63      549.29      3.88 o 
   1   1   6      202.09      210.72      2.27 o 
   2   1   6      973.82     1045.88      8.31 o 
   3   1   6     1492.78     1566.11     12.32 o 
   4   1   6      429.32      401.57      4.98 o 
   5   1   6        4.09        5.10      0.74 o 
   6   1   6       44.26       67.24      1.64 o 
   7   1   6      177.56      172.97      2.74 o 
   8   1   6        2.47        1.32      0.72 o 
   9   1   6     1804.99     1663.16     13.94 o 
  10   1   6      351.31      329.28      6.58 o 
  11   1   6      773.72      710.19      9.84 o 
  12   1   6      174.92      152.02     11.14 o 
  13   1   6       19.83       22.60      3.85 o 
  14   1   6        0.09        4.06      3.71 o 
  15   1   6       22.60       23.98      4.18 o 
  16   1   6        6.33        5.18      3.01 o 
  17   1   6      143.38      137.17     10.71 o 
  18   1   6       64.51       75.49      7.13 o 
  19   1   6       55.58       82.47      7.70 o 
 -19   2   6        7.83       11.17      2.75 o 
 -18   2   6       86.31       84.48      4.32 o 
 -17   2   6       33.72       31.26      2.60 o 
 -16   2   6       12.71       13.60      1.84 o 
 -15   2   6      103.53      101.08      3.24 o 
 -14   2   6        1.30        2.94      1.02 o 
 -13   2   6      168.46      183.07      3.93 o 
 -12   2   6        0.64        2.57      0.99 o 
 -11   2   6        0.61        0.85      0.60 o 
 -10   2   6       92.47       81.17      2.26 o 
  -9   2   6       83.20       76.02      3.53 o 
  -8   2   6      639.15      627.72      5.86 o 
  -7   2   6      262.85      286.81      3.31 o 
  -6   2   6     2026.75     2128.44     12.78 o 
  -5   2   6      539.10      596.36      5.03 o 
  -4   2   6     1493.51     1552.72     11.93 o 
  -3   2   6      264.72      314.01      2.99 o 
  -2   2   6        0.42       -0.02      0.48 o 
  -1   2   6      206.79      273.82      2.69 o 
   0   2   6      135.20      114.89      1.65 o 
   1   2   6      776.16      802.64      5.68 o 
   2   2   6     1055.83     1105.35     16.13 o 
   3   2   6     3627.84     4017.57     29.20 o 
   4   2   6     1428.04     1609.36     12.93 o 
   5   2   6      468.93      498.91      5.19 o 
   6   2   6      263.62      233.97      3.07 o 
   7   2   6      208.92      208.64      3.22 o 
   8   2   6      106.63      127.44      3.48 o 
   9   2   6      533.44      510.59      6.30 o 
  10   2   6        3.12        2.13      1.09 o 
  11   2   6      150.43      164.11      4.43 o 
  12   2   6      322.73      317.45      8.54 o 
  13   2   6       59.70       57.08      4.47 o 
  14   2   6        4.20        8.60      3.08 o 
  15   2   6       10.49        8.65      3.95 o 
  16   2   6       73.14       86.43      7.83 o 
  17   2   6        0.00        1.25      3.27 o 
  18   2   6       70.12       79.43      7.22 o 
  19   2   6        1.54        7.47      3.15 o 
 -19   3   6        3.41       11.14      4.94 o 
 -18   3   6        2.26        2.05      1.27 o 
 -17   3   6      113.30      105.67      3.92 o 
 -16   3   6        3.38        4.17      1.40 o 
 -15   3   6       20.19       26.67      2.25 o 
 -14   3   6        0.09        1.06      0.97 o 
 -13   3   6      183.66      187.25      5.15 o 
 -12   3   6        2.90        1.77      0.82 o 
 -11   3   6        0.33        0.93      0.75 o 
 -10   3   6       70.49       64.69      2.08 o 
  -9   3   6        0.22        0.34      0.61 o 
  -8   3   6     1750.07     1724.54     12.80 o 
  -7   3   6      420.71      420.61      3.90 o 
  -6   3   6      302.69      295.33      2.80 o 
  -5   3   6      746.30      795.94      7.63 o 
  -4   3   6      200.91      213.34      2.84 o 
  -3   3   6       21.13       19.57      0.80 o 
  -2   3   6       77.61      103.73      1.88 o 
  -1   3   6      256.77      305.53      3.63 o 
   0   3   6     1508.38     1707.09     10.69 o 
   1   3   6     2414.02     2660.65     16.24 o 
   2   3   6      372.61      393.30      6.78 o 
   3   3   6     1935.17     2060.24     15.04 o 
   4   3   6       33.88       36.40      1.32 o 
   5   3   6      256.71      294.12      3.81 o 
   6   3   6      876.33      821.80      7.70 o 
   7   3   6      357.03      370.31      5.23 o 
   8   3   6      178.17      178.26      3.41 o 
   9   3   6       43.90       41.64      2.07 o 
  10   3   6      189.76      160.35      3.90 o 
  11   3   6      117.54      111.27      3.72 o 
  12   3   6       11.06        8.33      3.42 o 
  13   3   6        4.26        7.81      2.31 o 
  14   3   6        5.58        7.07      2.92 o 
  15   3   6      302.59      298.54     19.15 o 
  16   3   6       21.40       26.65      4.48 o 
  17   3   6       60.64       73.61      7.81 o 
  18   3   6        0.06        5.84      2.70 o 
 -18   4   6        0.02       -0.37      1.38 o 
 -17   4   6       35.49       31.01      2.55 o 
 -16   4   6       47.16       45.16      2.93 o 
 -15   4   6      586.60      574.05     12.03 o 
 -14   4   6       79.56       79.54      3.25 o 
 -13   4   6      171.83      179.95      4.39 o 
 -12   4   6       72.80       70.11      3.58 o 
 -11   4   6       37.70       41.22      3.12 o 
 -10   4   6       65.71       64.46      2.48 o 
  -9   4   6      152.00      137.91      3.14 o 
  -8   4   6      803.42      777.11      7.56 o 
  -7   4   6      787.87      856.35      7.14 o 
  -6   4   6      664.91      700.99      5.42 o 
  -5   4   6       42.54       45.22      1.45 o 
  -4   4   6      116.05      120.16      2.62 o 
  -3   4   6      209.42      260.85      4.29 o 
  -2   4   6        2.05        0.25      0.39 o 
  -1   4   6      123.61      147.23      2.00 o 
   0   4   6      196.47      202.21      2.20 o 
   1   4   6     1076.12     1162.59      7.73 o 
   2   4   6      293.82      326.61      3.27 o 
   3   4   6       37.25       27.82      1.24 o 
   4   4   6      169.41      237.65      3.18 o 
   5   4   6        5.61        2.38      0.70 o 
   6   4   6        0.03       -0.56      0.56 o 
   7   4   6        8.38       10.24      1.33 o 
   8   4   6      358.76      352.31      5.02 o 
   9   4   6      543.24      465.86      6.68 o 
  10   4   6      353.18      303.31      5.92 o 
  11   4   6      126.02      120.28      3.91 o 
  12   4   6        3.72        1.20      1.74 o 
  13   4   6      414.83      382.53      9.85 o 
  14   4   6       82.14       84.75      6.85 o 
  15   4   6      216.26      222.54      9.73 o 
  16   4   6        2.91        2.73      2.52 o 
  17   4   6       14.60       11.79      4.17 o 
  18   4   6      151.61      167.76      9.12 o 
 -18   5   6       29.37       26.27      2.81 o 
 -17   5   6       12.52       16.30      2.07 o 
 -16   5   6       35.13       34.89      2.67 o 
 -15   5   6       67.86       66.35      3.31 o 
 -14   5   6      258.78      264.24      5.93 o 
 -13   5   6       70.44       72.93      3.08 o 
 -12   5   6      316.45      300.50      5.64 o 
 -11   5   6        2.60        1.80      0.94 o 
 -10   5   6       62.43       69.67      2.52 o 
  -9   5   6       21.33       19.78      1.60 o 
  -8   5   6      162.44      140.04      3.97 o 
  -7   5   6       30.77       34.72      1.36 o 
  -6   5   6      608.10      552.76      5.57 o 
  -5   5   6       45.21       43.04      1.35 o 
  -4   5   6       59.02       64.93      1.51 o 
  -3   5   6        0.58        2.08      0.51 o 
  -2   5   6      767.55      797.32      6.05 o 
  -1   5   6      444.57      432.35      3.92 o 
   0   5   6       91.80       94.04      1.63 o 
   1   5   6      632.72      735.30      6.19 o 
   2   5   6      174.65      175.46      2.39 o 
   3   5   6       45.84       45.02      1.41 o 
   4   5   6       16.09       11.78      1.03 o 
   5   5   6      565.41      522.01      5.95 o 
   6   5   6       66.22       57.02      1.92 o 
   7   5   6      231.77      205.00      3.42 o 
   8   5   6      372.80      368.10      6.25 o 
   9   5   6        5.68        3.13      1.20 o 
  10   5   6      192.93      185.77      4.68 o 
  11   5   6      137.99      119.97      3.99 o 
  12   5   6     1025.48     1048.09     15.17 o 
  13   5   6      108.76      111.64      5.58 o 
  14   5   6      262.09      246.22     13.14 o 
  15   5   6       70.12       69.40      6.58 o 
  16   5   6      193.43      218.44     10.07 o 
  17   5   6       24.67       31.89      6.19 o 
  18   5   6      102.93      132.72     10.80 o 
 -17   6   6        1.06        1.06      1.40 o 
 -16   6   6       20.48       20.78      2.20 o 
 -15   6   6       70.75       72.00      3.46 o 
 -14   6   6      183.04      200.67      5.21 o 
 -13   6   6        0.02        1.11      1.08 o 
 -12   6   6        8.28        8.22      1.34 o 
 -11   6   6       69.08       67.55      2.78 o 
 -10   6   6       36.40       32.90      2.99 o 
  -9   6   6       28.85       22.80      1.67 o 
  -8   6   6     1553.55     1488.57     14.47 o 
  -7   6   6       41.05       29.25      1.49 o 
  -6   6   6       73.81       57.60      1.83 o 
  -5   6   6      576.10      610.02      6.81 o 
  -4   6   6        1.08       -0.10      0.46 o 
  -3   6   6       98.19       92.35      1.75 o 
  -2   6   6      109.31      127.53      1.95 o 
  -1   6   6      545.50      605.62      5.26 o 
   0   6   6       27.92       26.88      1.34 o 
   1   6   6       12.72       11.00      0.77 o 
   2   6   6       74.10       87.84      2.05 o 
   3   6   6       81.77       83.66      1.95 o 
   4   6   6      212.14      236.74      5.00 o 
   5   6   6       48.21       50.56      2.06 o 
   6   6   6      807.67      737.26     11.13 o 
   7   6   6       36.34       19.71      1.60 o 
   8   6   6        0.04        1.75      1.00 o 
   9   6   6        5.85        7.82      1.37 o 
  10   6   6       12.06       14.57      1.67 o 
  11   6   6      167.20      171.00      4.72 o 
  12   6   6      233.30      232.21      6.24 o 
  13   6   6       87.37       86.37      4.70 o 
  14   6   6        4.83        2.15      2.85 o 
  15   6   6      131.35      113.18      7.19 o 
  16   6   6       11.73       16.51      4.04 o 
  17   6   6        0.10        6.60      2.87 o 
 -17   7   6        3.25       -0.03      1.52 o 
 -16   7   6      186.56      197.12      7.10 o 
 -15   7   6        4.74        2.91      1.51 o 
 -14   7   6        8.38        9.55      1.88 o 
 -13   7   6        0.43        1.10      1.11 o 
 -12   7   6       27.11       26.38      2.10 o 
 -11   7   6        1.26        3.44      1.13 o 
 -10   7   6      234.13      231.80      4.76 o 
  -9   7   6      371.94      385.73      7.00 o 
  -8   7   6      527.51      534.98      9.83 o 
  -7   7   6       64.26       62.19      2.66 o 
  -6   7   6      264.39      265.38      9.20 o 
  -5   7   6      789.53      885.37     10.81 o 
  -4   7   6      370.63      424.91      7.94 o 
  -3   7   6     1313.38     1325.47     12.71 o 
  -2   7   6      499.66      542.81      6.31 o 
  -1   7   6      147.20      153.89      2.85 o 
   0   7   6      279.93      260.86      7.14 o 
   1   7   6     2533.30     2491.67     18.94 o 
   2   7   6       31.65       45.85      1.79 o 
   3   7   6       48.50       46.52      1.68 o 
   4   7   6       92.57      102.79      2.68 o 
   5   7   6      995.10      942.15     10.85 o 
   6   7   6       34.64       34.63      2.23 o 
   7   7   6      240.66      212.82      5.18 o 
   8   7   6      342.97      309.58      6.62 o 
   9   7   6       10.85        4.18      1.40 o 
  10   7   6      169.13      165.53      4.64 o 
  11   7   6       34.57       37.93      3.05 o 
  12   7   6        0.21        2.70      1.52 o 
  13   7   6        8.69        5.99      2.37 o 
  14   7   6       39.96       45.64     13.35 o 
  15   7   6       22.59       19.39      4.26 o 
  16   7   6       57.88       61.33      6.52 o 
  17   7   6        0.16        2.25      2.92 o 
 -16   8   6       10.75        7.43      1.77 o 
 -15   8   6       23.91       19.92      2.29 o 
 -14   8   6      221.83      229.38      6.92 o 
 -13   8   6       19.42       20.98      2.58 o 
 -12   8   6      153.94      159.02      5.49 o 
 -11   8   6        9.37        9.09      1.64 o 
 -10   8   6      179.07      179.55      4.91 o 
  -9   8   6      313.30      307.44      6.38 o 
  -8   8   6       25.03       28.29      2.21 o 
  -7   8   6       85.35       93.01      3.28 o 
  -6   8   6     1370.45     1238.42     14.79 o 
  -5   8   6        5.87        7.48      1.41 o 
  -4   8   6     1481.71     1391.59     15.85 o 
  -3   8   6       50.21       41.61      3.13 o 
  -2   8   6       25.39       25.62      2.18 o 
  -1   8   6       62.21       61.17      3.00 o 
   0   8   6      260.54      270.16      4.67 o 
   1   8   6      777.60      833.33      8.55 o 
   2   8   6       73.86       78.62      2.42 o 
   3   8   6     4254.93     4114.00     32.52 o 
   4   8   6      266.37      257.77      4.96 o 
   5   8   6        0.83       -0.79      0.89 o 
   6   8   6        2.18        2.20      1.08 o 
   7   8   6        0.73        2.87      1.47 o 
   8   8   6      143.87      132.13      4.40 o 
   9   8   6       76.92       61.03      4.59 o 
  10   8   6        0.56        1.63      1.21 o 
  11   8   6       63.58       73.59      4.27 o 
  12   8   6       25.87       27.94      3.09 o 
  13   8   6       55.50       59.53      5.19 o 
  14   8   6        0.38       -0.28      2.63 o 
  15   8   6       18.42       20.52      4.64 o 
  16   8   6        3.03        4.03      2.98 o 
 -16   9   6       44.61       45.77      3.59 o 
 -15   9   6       15.88       18.45      2.62 o 
 -14   9   6       16.98       17.21      4.01 o 
 -13   9   6       12.00       10.37      2.13 o 
 -12   9   6        7.20        5.84      1.73 o 
 -11   9   6        2.43        2.03      1.48 o 
 -10   9   6      114.07      131.86      6.00 o 
  -9   9   6        6.47        3.98      1.46 o 
  -8   9   6        6.54        5.53      1.43 o 
  -7   9   6      404.05      399.18      7.44 o 
  -6   9   6       32.81       30.44      2.36 o 
  -5   9   6       64.20       59.02      2.94 o 
  -4   9   6      113.80       84.48      3.34 o 
  -3   9   6       44.97       59.49      2.69 o 
  -2   9   6      382.17      341.67      6.85 o 
  -1   9   6      138.63      109.53     12.71 o 
   0   9   6       48.94       48.53      3.60 o 
   1   9   6      999.78      957.53     12.55 o 
   2   9   6      112.36      106.77      3.38 o 
   3   9   6     1312.23     1277.81     14.23 o 
   4   9   6       77.51       68.31      3.29 o 
   5   9   6       39.44       40.79      3.30 o 
   6   9   6      333.44      327.28      6.84 o 
   7   9   6       35.64       37.45      2.84 o 
   8   9   6       16.04       10.05      2.16 o 
   9   9   6       10.25       10.34      1.84 o 
  10   9   6       28.16       28.63      2.86 o 
  11   9   6        0.15        1.10      1.67 o 
  12   9   6        3.94        0.45      1.88 o 
  13   9   6       26.53       25.30      3.82 o 
  14   9   6        2.13        0.16      2.82 o 
  15   9   6        0.05        1.85      2.88 o 
 -15  10   6      114.32      118.81      5.20 o 
 -14  10   6       84.66       87.12      4.59 o 
 -13  10   6       12.37       11.85      2.16 o 
 -12  10   6       66.32       68.67      5.38 o 
 -11  10   6       87.22       82.00      4.35 o 
 -10  10   6        1.99        3.94      2.35 o 
  -9  10   6       28.52       22.16      3.03 o 
  -8  10   6      101.51      101.75      4.35 o 
  -7  10   6        4.27        5.79      1.64 o 
  -6  10   6       12.69        8.68      1.78 o 
  -5  10   6       45.25       60.75      3.59 o 
  -4  10   6      295.69      289.89      7.20 o 
  -3  10   6        3.94        3.74      1.54 o 
  -2  10   6       29.58       29.81      6.86 o 
  -1  10   6       28.56       24.74      2.68 o 
   0  10   6      401.60      411.65      9.09 o 
   1  10   6       14.54       21.21      2.38 o 
   2  10   6      223.06      199.94      5.91 o 
   3  10   6      243.17      246.31      5.98 o 
   4  10   6       21.38       25.00      4.91 o 
   5  10   6        2.49        1.60      1.80 o 
   6  10   6       67.29       56.93      4.14 o 
   7  10   6       82.13       66.05      4.60 o 
   8  10   6        1.29        1.41      1.30 o 
   9  10   6       96.32       90.51      4.28 o 
  10  10   6      311.40      309.53      7.77 o 
  11  10   6      154.53      163.79      5.93 o 
  12  10   6        0.97        1.00      2.91 o 
  13  10   6       42.40       58.96      5.26 o 
  14  10   6      109.02      124.00     14.27 o 
  15  10   6       27.91       38.14      5.56 o 
 -14  11   6       12.59        6.63      2.13 o 
 -13  11   6      120.32      131.85      5.77 o 
 -12  11   6        1.82        3.31      1.75 o 
 -11  11   6       43.75       38.53      4.62 o 
 -10  11   6        0.18       -0.53      1.40 o 
  -9  11   6      164.69      176.98      6.02 o 
  -8  11   6        7.35       12.51      4.00 o 
  -7  11   6      116.78      124.29      4.96 o 
  -6  11   6        0.55       -0.07      1.92 o 
  -5  11   6       33.61       35.02      3.18 o 
  -4  11   6       11.15        8.91      3.84 o 
  -3  11   6       31.19       16.88      5.69 o 
  -2  11   6       13.66       11.49      2.36 o 
  -1  11   6       72.88       65.98      4.62 o 
   0  11   6        0.97        1.64      1.71 o 
   1  11   6       35.51       41.79      3.29 o 
   2  11   6       34.42       33.81      3.07 o 
   3  11   6      567.85      564.57     12.09 o 
   4  11   6        3.09        0.74      2.14 o 
   5  11   6      150.58      139.79      6.73 o 
   6  11   6       63.92       66.11      5.72 o 
   7  11   6      174.00      194.41      6.99 o 
   8  11   6        9.32        5.42      3.35 o 
   9  11   6       23.86       16.08      4.34 o 
  10  11   6      303.11      286.18     11.55 o 
  11  11   6       10.54       16.15      4.16 o 
  12  11   6      407.49      449.28     14.94 o 
  13  11   6        2.53        3.68      2.47 o 
  14  11   6      152.39      176.15      9.44 o 
 -13  12   6        3.13        3.87      4.53 o 
 -12  12   6       27.13       29.44      5.68 o 
 -11  12   6        3.08        0.71      4.57 o 
 -10  12   6       26.63       25.11      3.22 o 
  -9  12   6        0.11        0.67      1.70 o 
  -8  12   6       13.88       14.02      2.58 o 
  -7  12   6        0.70       -0.05      2.28 o 
  -6  12   6      106.21      108.24      7.62 o 
  -5  12   6       48.58       48.62      4.37 o 
  -4  12   6       36.17       37.49      3.87 o 
  -3  12   6       53.56       51.17      7.47 o 
  -2  12   6        0.33       -0.52      1.55 o 
  -1  12   6      152.66      154.11      6.84 o 
   0  12   6        3.88        1.55      1.80 o 
   1  12   6        0.67       -1.25      1.27 o 
   2  12   6       32.65       32.21      3.86 o 
   3  12   6       57.53       55.82      4.89 o 
   4  12   6      226.58      217.21      8.52 o 
   5  12   6      158.28      170.89      7.76 o 
   6  12   6        9.73        5.72      2.39 o 
   7  12   6       41.28       42.24      4.82 o 
   8  12   6      189.96      190.05      8.82 o 
   9  12   6       23.60       14.17      5.15 o 
  10  12   6       58.67       65.98      9.54 o 
  11  12   6       68.96       71.12      7.11 o 
  12  12   6      120.75      138.77      8.80 o 
 -11  13   6        8.49        7.05      2.11 o 
 -10  13   6        0.02        1.05      1.72 o 
  -9  13   6        9.59        8.04      2.33 o 
  -8  13   6      333.71      338.59     10.10 o 
  -7  13   6       65.34       56.58      4.46 o 
  -6  13   6      169.34      168.44      7.71 o 
  -5  13   6        0.19        1.46      1.70 o 
  -4  13   6        8.04       10.27      2.54 o 
  -3  13   6       22.97       26.63      5.90 o 
  -2  13   6       32.27       28.99      3.76 o 
  -1  13   6       93.04       77.47      5.45 o 
   0  13   6       40.49       33.64      4.07 o 
   1  13   6      175.27      178.29      6.29 o 
   2  13   6       15.90       16.47      3.97 o 
   3  13   6      228.30      230.23      7.38 o 
   4  13   6       61.70       64.13      5.63 o 
   5  13   6        0.38        0.84      2.38 o 
   6  13   6        1.44        6.96      2.77 o 
   7  13   6      143.65      144.99      7.82 o 
   8  13   6        2.78        1.60      2.49 o 
   9  13   6       21.16       21.91      6.07 o 
  10  13   6      127.24      129.28     11.84 o 
  11  13   6       24.10       25.82      5.02 o 
  -9  14   6        1.35        1.67      1.78 o 
  -8  14   6       17.64       18.74      3.04 o 
  -7  14   6        1.40        1.84      2.01 o 
  -6  14   6      463.65      487.19     12.84 o 
  -5  14   6      109.22      112.22      6.10 o 
  -4  14   6       40.90       33.07      4.10 o 
  -3  14   6      171.42      174.21     12.31 o 
  -2  14   6       17.27       18.71      3.32 o 
  -1  14   6        0.24       -0.94      1.86 o 
   0  14   6        8.85        6.33      2.08 o 
   1  14   6       67.89       66.72      4.74 o 
   2  14   6      251.22      263.45      8.11 o 
   3  14   6      146.91      155.63      7.60 o 
   4  14   6        0.42        0.00      2.63 o 
   5  14   6      185.23      181.43      8.60 o 
   6  14   6        0.00        2.86      3.40 o 
   7  14   6      138.10      142.61      7.97 o 
   8  14   6        9.18       10.73      4.98 o 
   9  14   6       31.03       25.28      6.81 o 
  -7  15   6       13.53       15.44      5.64 o 
  -6  15   6       53.00       58.87      4.81 o 
  -5  15   6       86.58       80.43      5.61 o 
  -4  15   6       55.14       50.03      4.94 o 
  -3  15   6        4.24        4.37      2.28 o 
  -2  15   6       52.35       50.32     13.05 o 
  -1  15   6      130.04      135.74      5.85 o 
   0  15   6        9.32       10.11      3.24 o 
   1  15   6       18.03       20.37      2.98 o 
   2  15   6       56.55       59.10      4.67 o 
   3  15   6        8.12       11.38      3.17 o 
   4  15   6        3.81        3.08      2.68 o 
   5  15   6       53.78       53.61      5.80 o 
   6  15   6       21.32       21.21      4.15 o 
  -2  16   6       12.90       15.89      5.61 o 
  -1  16   6       19.53       20.25      4.71 o 
   0  16   6        8.56       10.35      3.27 o 
   1  16   6        0.01        0.83      2.44 o 
   2  16   6       28.33       31.27      6.53 o 
 -19   1   7       52.16       62.87      8.10 o 
 -18   1   7       98.61       96.07      5.58 o 
 -17   1   7      238.54      252.42      5.88 o 
 -16   1   7       19.14       16.48      2.22 o 
 -15   1   7        5.23        3.80      1.12 o 
 -14   1   7       92.36       89.49      3.74 o 
 -13   1   7      373.78      350.24      6.13 o 
 -12   1   7       12.55        9.54      1.39 o 
 -11   1   7      200.26      216.83      3.84 o 
 -10   1   7      359.44      360.21      4.93 o 
  -9   1   7       10.19       15.80      1.12 o 
  -8   1   7       94.47      104.77      2.11 o 
  -7   1   7      228.82      247.44      2.77 o 
  -6   1   7       26.92       23.97      0.73 o 
  -5   1   7        1.04        1.37      0.35 o 
  -4   1   7      285.43      279.83      2.69 o 
  -3   1   7     3253.08     3567.92     26.74 o 
  -2   1   7     1799.97     2028.16     14.38 o 
  -1   1   7      458.48      519.38      4.15 o 
   0   1   7     1162.09     1351.65      8.54 o 
   1   1   7       17.31       16.83      0.68 o 
   2   1   7       24.03       26.41      1.20 o 
   3   1   7       54.33       57.74      1.54 o 
   4   1   7     1156.92     1150.67     10.23 o 
   5   1   7     1073.19     1147.26     10.20 o 
   6   1   7      538.48      537.33      5.79 o 
   7   1   7        7.47        3.42      0.90 o 
   8   1   7       19.39       18.88      1.57 o 
   9   1   7      166.26      164.32      3.72 o 
  10   1   7      152.04      158.98      3.85 o 
  11   1   7       78.50       70.36      3.35 o 
  12   1   7        5.36        4.50      2.53 o 
  13   1   7      114.76      117.89      5.52 o 
  14   1   7      106.04      110.05      7.15 o 
  15   1   7       12.38       11.89      3.53 o 
  16   1   7      104.36      119.88      7.56 o 
  17   1   7      110.06      124.82     13.17 o 
  18   1   7        3.97        6.37      4.38 o 
 -18   2   7       22.26       19.63      2.22 o 
 -17   2   7        6.91        8.60      2.20 o 
 -16   2   7       94.77       97.75      6.28 o 
 -15   2   7       73.14       74.10      3.22 o 
 -14   2   7       36.22       28.44      2.12 o 
 -13   2   7      568.18      525.66      7.68 o 
 -12   2   7      641.97      636.80      7.58 o 
 -11   2   7        4.60        3.41      0.86 o 
 -10   2   7       86.02       87.35      2.29 o 
  -9   2   7     1303.63     1278.34     10.23 o 
  -8   2   7     1085.34     1106.26      8.75 o 
  -7   2   7      279.26      292.71      2.87 o 
  -6   2   7       14.28       18.01      0.88 o 
  -5   2   7      675.23      687.79      5.58 o 
  -4   2   7        6.79        1.79      0.39 o 
  -3   2   7     1365.74     1418.11     13.72 o 
  -2   2   7       56.72       88.82      2.01 o 
  -1   2   7       21.54       18.56      0.63 o 
   0   2   7     1264.17     1328.78     10.02 o 
   1   2   7       37.76       60.78      1.11 o 
   2   2   7      192.78      200.04      2.71 o 
   3   2   7       11.19        8.33      0.69 o 
   4   2   7      158.37      187.14      4.07 o 
   5   2   7      147.11      137.08      2.75 o 
   6   2   7     1267.13     1311.08     12.35 o 
   7   2   7      165.60      167.97      3.18 o 
   8   2   7      628.23      625.80      7.50 o 
   9   2   7      127.43       99.58      2.94 o 
  10   2   7        8.72        6.56      1.29 o 
  11   2   7       45.21       36.05      2.63 o 
  12   2   7        0.19       -1.72      1.98 o 
  13   2   7       24.37       24.29      4.37 o 
  14   2   7       10.52       12.22      3.33 o 
  15   2   7       79.81       85.92      7.08 o 
  16   2   7       31.38       40.07      8.09 o 
  17   2   7       39.66       46.89      5.62 o 
  18   2   7        2.43        9.62      4.21 o 
 -18   3   7        0.26        0.65      1.31 o 
 -17   3   7       15.41       13.11      1.90 o 
 -16   3   7        7.62        5.68      1.43 o 
 -15   3   7       81.42       87.65      3.32 o 
 -14   3   7        2.02        1.16      1.02 o 
 -13   3   7        6.37        2.73      1.22 o 
 -12   3   7       73.71       80.06      2.76 o 
 -11   3   7      121.93      120.69      4.11 o 
 -10   3   7      170.27      184.37      3.67 o 
  -9   3   7      771.64      774.96      8.21 o 
  -8   3   7      557.85      553.65      5.61 o 
  -7   3   7       23.19       41.61      1.57 o 
  -6   3   7      351.40      379.01      4.15 o 
  -5   3   7      382.30      372.64      4.34 o 
  -4   3   7     1840.03     1853.21     14.98 o 
  -3   3   7      863.30      966.76     10.47 o 
  -2   3   7       16.21       30.82      1.43 o 
  -1   3   7      193.15      219.32      2.57 o 
   0   3   7       29.34       24.66      0.93 o 
   1   3   7     1581.37     1717.20     11.10 o 
   2   3   7     1132.64     1175.16      7.77 o 
   3   3   7        8.52       10.09      0.78 o 
   4   3   7      122.25      116.64      2.57 o 
   5   3   7      521.09      509.89      5.91 o 
   6   3   7        0.24        1.47      0.78 o 
   7   3   7       33.56       31.62      1.80 o 
   8   3   7     1227.61     1212.34     11.80 o 
   9   3   7       66.92       48.20      2.43 o 
  10   3   7      162.21      154.85      4.26 o 
  11   3   7       37.66       41.48      2.79 o 
  12   3   7       40.00       36.26      3.70 o 
  13   3   7       45.23       47.39      4.28 o 
  14   3   7        1.67       -2.15      2.15 o 
  15   3   7        0.20        0.23      2.50 o 
  16   3   7       22.70       20.06      7.35 o 
  17   3   7      157.13      190.93      9.52 o 
  18   3   7        0.15        4.80      2.77 o 
 -18   4   7        2.89        2.94      1.43 o 
 -17   4   7        1.73        1.27      1.25 o 
 -16   4   7        1.30        0.50      1.21 o 
 -15   4   7      126.15      121.39      3.90 o 
 -14   4   7       25.90       23.80      2.02 o 
 -13   4   7      639.01      637.85     12.23 o 
 -12   4   7       45.64       42.77      3.27 o 
 -11   4   7       74.87       73.57      2.52 o 
 -10   4   7      413.13      383.01      5.64 o 
  -9   4   7       71.99       73.25      1.86 o 
  -8   4   7        6.31       13.18      1.20 o 
  -7   4   7     1164.86     1185.02     13.10 o 
  -6   4   7     2501.88     2576.64     21.11 o 
  -5   4   7       41.45       47.13      1.54 o 
  -4   4   7        0.64        1.36      0.50 o 
  -3   4   7      570.32      674.74      7.77 o 
  -2   4   7     1156.53     1185.66     10.57 o 
  -1   4   7       80.02       74.80      3.02 o 
   0   4   7      671.44      769.58      5.63 o 
   1   4   7      154.00      175.71      2.18 o 
   2   4   7      530.27      607.97      5.40 o 
   3   4   7       11.93       14.46      1.69 o 
   4   4   7        7.28       11.09      0.91 o 
   5   4   7        6.91        3.71      0.75 o 
   6   4   7       72.60       71.10      2.54 o 
   7   4   7       32.03       31.55      1.87 o 
   8   4   7      277.43      245.59      4.17 o 
   9   4   7      745.70      693.17      9.36 o 
  10   4   7        0.26        0.59      1.22 o 
  11   4   7       41.07       36.22      2.94 o 
  12   4   7      198.67      203.85      6.98 o 
  13   4   7      447.42      427.90     10.56 o 
  14   4   7        0.02       -0.42      1.97 o 
  15   4   7      363.08      391.01     13.05 o 
  16   4   7       39.19       42.90      5.46 o 
  17   4   7       11.61       27.81      4.57 o 
  18   4   7        7.26       11.39      3.48 o 
 -18   5   7        0.45        2.82      1.55 o 
 -17   5   7        9.00        6.35      2.14 o 
 -16   5   7       22.91       20.23      2.71 o 
 -15   5   7        2.65        2.42      1.22 o 
 -14   5   7      228.39      208.36      4.85 o 
 -13   5   7       61.22       62.37      2.77 o 
 -12   5   7       90.94       90.19      3.35 o 
 -11   5   7       98.44      101.17      4.18 o 
 -10   5   7       71.41       64.90      2.36 o 
  -9   5   7       88.73       99.24      2.14 o 
  -8   5   7      163.80      151.26      2.83 o 
  -7   5   7       91.46       78.98      3.51 o 
  -6   5   7        3.77        1.78      0.86 o 
  -5   5   7      204.72      208.36      4.02 o 
  -4   5   7      241.42      242.85      4.27 o 
  -3   5   7        5.75       13.92      1.08 o 
  -2   5   7      207.88      286.56      4.02 o 
  -1   5   7       66.09       58.52      1.28 o 
   0   5   7        7.21       10.16      0.62 o 
   1   5   7      183.55      172.38      2.33 o 
   2   5   7      301.63      352.11      3.90 o 
   3   5   7        0.33        1.67      0.52 o 
   4   5   7      731.92      737.91      7.93 o 
   5   5   7      444.42      396.14      4.94 o 
   6   5   7      408.71      349.74      5.57 o 
   7   5   7        2.76        1.16      0.70 o 
   8   5   7      313.23      315.70      6.42 o 
   9   5   7      277.78      262.94      9.37 o 
  10   5   7       22.78       22.34      3.03 o 
  11   5   7      109.98       97.36      4.15 o 
  12   5   7      164.79      181.45      6.64 o 
  13   5   7       33.29       34.96      3.83 o 
  14   5   7      189.34      203.06      7.60 o 
  15   5   7       14.22       18.01      4.00 o 
  16   5   7       11.00       13.14      3.92 o 
  17   5   7        8.91       13.27      5.86 o 
 -17   6   7       10.31        6.80      1.84 o 
 -16   6   7        1.12        3.37      1.30 o 
 -15   6   7        0.03        0.11      1.06 o 
 -14   6   7        0.55        0.69      1.06 o 
 -13   6   7       90.55       90.02      3.52 o 
 -12   6   7        1.43        0.59      1.00 o 
 -11   6   7       23.27       23.54      2.23 o 
 -10   6   7       36.48       42.34      2.77 o 
  -9   6   7       51.86       46.14      1.92 o 
  -8   6   7       37.02       52.83      1.83 o 
  -7   6   7      106.97       90.80      3.90 o 
  -6   6   7      184.90      150.18      4.83 o 
  -5   6   7      113.84      107.78      4.02 o 
  -4   6   7        0.79        1.21      1.05 o 
  -3   6   7       78.39       75.90      2.25 o 
  -2   6   7      170.29      157.33      2.38 o 
  -1   6   7      865.41      880.33      7.22 o 
   0   6   7      537.88      598.50      6.94 o 
   1   6   7     1254.99     1257.47      9.90 o 
   2   6   7      525.50      554.85      6.41 o 
   3   6   7      118.48      126.56      2.58 o 
   4   6   7        0.01        0.95      0.70 o 
   5   6   7       73.16       62.76      2.22 o 
   6   6   7      610.57      531.91      6.84 o 
   7   6   7       22.65       35.29      2.09 o 
   8   6   7      550.83      445.61      7.22 o 
   9   6   7       35.69       29.62      2.51 o 
  10   6   7       92.01       76.20      4.47 o 
  11   6   7      267.62      237.11      6.43 o 
  12   6   7       53.40       62.01      4.15 o 
  13   6   7       51.13       51.97      4.38 o 
  14   6   7        0.00       -0.47      1.87 o 
  15   6   7       26.37       40.12      5.39 o 
  16   6   7        0.14        1.80      4.06 o 
  17   6   7        5.31        9.60      3.57 o 
 -17   7   7       11.10       12.80      1.93 o 
 -16   7   7        2.87        3.08      1.39 o 
 -15   7   7      224.94      242.05      5.44 o 
 -14   7   7       42.03       50.95      3.87 o 
 -13   7   7       76.39       86.62      3.21 o 
 -12   7   7       88.35       85.70      3.09 o 
 -11   7   7        1.07        1.94      0.93 o 
 -10   7   7       22.36       23.11      1.88 o 
  -9   7   7      489.56      448.57      7.22 o 
  -8   7   7       47.61       54.51      1.78 o 
  -7   7   7        5.02        6.21      0.96 o 
  -6   7   7       62.04       44.68      2.27 o 
  -5   7   7       34.36       32.08      2.07 o 
  -4   7   7     1793.46     1764.80     15.62 o 
  -3   7   7       70.26       74.15      1.84 o 
  -2   7   7      122.95      115.08      2.42 o 
  -1   7   7      330.00      285.50      4.17 o 
   0   7   7      181.03      195.52      4.04 o 
   1   7   7      656.34      584.50     15.26 o 
   2   7   7      771.89      702.04      8.00 o 
   3   7   7      153.32      152.94      3.37 o 
   4   7   7      654.90      620.23      7.33 o 
   5   7   7      385.73      387.40      5.67 o 
   6   7   7      415.76      418.17      7.34 o 
   7   7   7      246.17      217.19      6.20 o 
   8   7   7       36.88       40.35      3.19 o 
   9   7   7       57.36       39.60      3.30 o 
  10   7   7       25.93       21.64      2.73 o 
  11   7   7        8.53        4.68      1.53 o 
  12   7   7        0.04        0.34      1.65 o 
  13   7   7        0.89        0.37      1.74 o 
  14   7   7        4.68        3.64      2.62 o 
  15   7   7       20.82       19.26      4.23 o 
  16   7   7       41.88       44.28      9.27 o 
 -16   8   7        0.23       -0.94      1.59 o 
 -15   8   7      133.73      136.59      4.73 o 
 -14   8   7       20.45       18.20      3.00 o 
 -13   8   7        5.17        4.21      1.40 o 
 -12   8   7       16.96       17.88      1.95 o 
 -11   8   7       15.06       12.08      1.95 o 
 -10   8   7        4.55        5.28      1.24 o 
  -9   8   7      198.09      182.43      4.40 o 
  -8   8   7       88.44       78.66      2.85 o 
  -7   8   7      266.73      263.98      5.13 o 
  -6   8   7      237.57      201.76      4.36 o 
  -5   8   7      409.58      452.82      5.87 o 
  -4   8   7      213.50      212.43      3.54 o 
  -3   8   7       27.58       38.11      2.02 o 
  -2   8   7      353.37      352.44      5.78 o 
  -1   8   7        9.03       10.56      1.71 o 
   0   8   7      135.61      130.86      3.49 o 
   1   8   7       62.96       65.35      2.68 o 
   2   8   7        0.57        0.48      0.87 o 
   3   8   7       17.35       17.34      1.57 o 
   4   8   7       42.24       33.34      2.82 o 
   5   8   7      114.42      108.91      6.04 o 
   6   8   7       10.96       11.55      1.86 o 
   7   8   7       41.79       38.07      3.02 o 
   8   8   7        8.97        5.41      1.89 o 
   9   8   7        0.06        1.65      1.43 o 
  10   8   7       70.71       67.15      4.51 o 
  11   8   7       20.09       22.21      2.65 o 
  12   8   7       31.64       32.56      4.05 o 
  13   8   7        2.11       -1.91      2.76 o 
  14   8   7       11.49       11.16      2.99 o 
  15   8   7        0.44        4.51      2.92 o 
  16   8   7        0.06        0.28      2.90 o 
 -15   9   7       82.46       93.10     12.86 o 
 -14   9   7       17.54       17.30      2.84 o 
 -13   9   7        6.16        1.64      2.31 o 
 -12   9   7       48.46       46.41      2.85 o 
 -11   9   7        4.98        4.43      1.39 o 
 -10   9   7        1.41       -0.01      0.97 o 
  -9   9   7       44.14       46.46      2.51 o 
  -8   9   7       86.61       84.14      3.28 o 
  -7   9   7       97.25      104.86      3.38 o 
  -6   9   7      131.65      119.00      3.58 o 
  -5   9   7     1024.64     1049.73     13.26 o 
  -4   9   7       19.56       14.25      1.49 o 
  -3   9   7       14.87        9.98      1.34 o 
  -2   9   7      231.70      214.57      4.63 o 
  -1   9   7       76.30       66.79      2.81 o 
   0   9   7      292.12      267.98     12.35 o 
   1   9   7      108.70      104.06      3.25 o 
   2   9   7      279.42      278.30      6.00 o 
   3   9   7      134.48      142.60      8.23 o 
   4   9   7      129.62      122.39      4.79 o 
   5   9   7       53.66       51.68      6.49 o 
   6   9   7        3.68        4.33      1.87 o 
   7   9   7       29.95       23.72      3.35 o 
   8   9   7       21.21       17.51      2.37 o 
   9   9   7      321.36      307.50      8.23 o 
  10   9   7        0.39       -0.53      1.56 o 
  11   9   7        0.49        2.04      2.07 o 
  12   9   7      175.65      187.49      7.31 o 
  13   9   7       10.95       11.21      2.98 o 
  14   9   7       12.54       18.34      3.50 o 
  15   9   7       52.35       57.73      6.51 o 
 -14  10   7        7.16        4.67      6.99 o 
 -13  10   7       19.15       18.59      5.20 o 
 -12  10   7       96.70       95.28      8.09 o 
 -11  10   7       69.75       68.66      3.31 o 
 -10  10   7       70.56       69.65      4.29 o 
  -9  10   7      216.88      222.77     14.13 o 
  -8  10   7       29.08       32.02      2.49 o 
  -7  10   7       30.91       29.99      2.52 o 
  -6  10   7      299.25      282.37      6.72 o 
  -5  10   7       14.31       16.87      2.12 o 
  -4  10   7      585.93      568.75     10.43 o 
  -3  10   7        0.00        0.92      1.19 o 
  -2  10   7       44.87       44.29      3.10 o 
  -1  10   7       26.05       28.14      2.76 o 
   0  10   7        2.87        1.29      1.82 o 
   1  10   7        1.13        1.42      1.15 o 
   2  10   7      323.52      316.14      9.09 o 
   3  10   7        7.96        9.90      1.91 o 
   4  10   7       10.47        6.52      2.18 o 
   5  10   7        5.06        2.65      1.75 o 
   6  10   7       14.69       14.17      3.02 o 
   7  10   7        0.11       -1.48      1.48 o 
   8  10   7       30.94       24.31      5.16 o 
   9  10   7       60.87       63.81      5.70 o 
  10  10   7        5.61        7.46      2.76 o 
  11  10   7      260.51      291.02     11.53 o 
  12  10   7        4.91        4.99      3.60 o 
  13  10   7       56.60       63.74      5.43 o 
  14  10   7       38.54       41.98      4.97 o 
 -13  11   7        7.33        7.82      4.92 o 
 -12  11   7       17.40       15.74      9.68 o 
 -11  11   7        2.48        3.93      1.72 o 
 -10  11   7       17.79       17.39      2.03 o 
  -9  11   7       46.69       52.15      4.72 o 
  -8  11   7        0.53        0.50      1.27 o 
  -7  11   7        0.00        0.57      1.25 o 
  -6  11   7        3.27        5.01      1.57 o 
  -5  11   7       81.28       88.20      4.11 o 
  -4  11   7       17.24       24.32      2.60 o 
  -3  11   7       63.45       62.06      3.68 o 
  -2  11   7      140.88      145.39      5.30 o 
  -1  11   7        0.38       -0.14      1.86 o 
   0  11   7      123.07      110.27      5.49 o 
   1  11   7        0.28       -0.18      1.44 o 
   2  11   7      132.85      129.29      4.98 o 
   3  11   7        5.27        3.29      1.58 o 
   4  11   7        1.34        1.92      1.69 o 
   5  11   7      210.59      230.84      8.53 o 
   6  11   7       14.85       17.57      3.21 o 
   7  11   7       17.95       13.00      2.98 o 
   8  11   7        3.13        3.13      2.28 o 
   9  11   7       61.56       82.26      6.67 o 
  10  11   7       70.10       67.73      6.23 o 
  11  11   7       98.53      109.94      8.50 o 
  12  11   7       20.05       23.73      4.84 o 
  13  11   7       62.61       61.55      7.16 o 
 -12  12   7       22.01       17.19      5.78 o 
 -11  12   7       40.19       49.05      8.67 o 
 -10  12   7      181.69      189.53      9.92 o 
  -9  12   7      144.15      145.82      5.31 o 
  -8  12   7       62.09       65.76      4.03 o 
  -7  12   7       42.77       39.23      3.50 o 
  -6  12   7        0.15        0.93      1.53 o 
  -5  12   7        5.74        6.32      2.00 o 
  -4  12   7       22.85       20.97      2.91 o 
  -3  12   7       20.91       24.72      5.53 o 
  -2  12   7      207.70      218.13      7.76 o 
  -1  12   7        8.17        5.29      1.88 o 
   0  12   7        3.64        3.68      1.63 o 
   1  12   7        9.83        9.09      1.97 o 
   2  12   7        2.17        3.05      1.54 o 
   3  12   7       13.25       10.47      2.19 o 
   4  12   7      221.44      234.70      8.70 o 
   5  12   7       11.44       10.20      3.03 o 
   6  12   7      198.82      211.46      8.77 o 
   7  12   7      119.79      126.33      7.04 o 
   8  12   7       21.68       37.58      4.73 o 
   9  12   7       91.58       95.68      6.85 o 
  10  12   7       10.25        9.75      4.82 o 
  11  12   7        2.08        2.40      3.47 o 
  12  12   7      202.78      222.40     10.82 o 
 -11  13   7       33.14       33.59      7.86 o 
 -10  13   7      116.02      127.90     11.72 o 
  -9  13   7        0.23        0.71      1.77 o 
  -8  13   7       11.12       11.85      3.02 o 
  -7  13   7       22.79       26.36      3.20 o 
  -6  13   7        0.00        3.55      3.36 o 
  -5  13   7      129.03      131.25      5.97 o 
  -4  13   7       40.34       41.20     12.94 o 
  -3  13   7      158.52      166.10      7.61 o 
  -2  13   7        3.34        6.38      2.30 o 
  -1  13   7       72.09       74.97      9.21 o 
   0  13   7      328.69      335.27      8.55 o 
   1  13   7        2.08        2.08      1.65 o 
   2  13   7       77.91       73.94      4.86 o 
   3  13   7        0.80        3.60      1.73 o 
   4  13   7        9.18       14.50      3.23 o 
   5  13   7       50.63       42.13      4.79 o 
   6  13   7       16.36       21.85      3.77 o 
   7  13   7       10.61        9.40      2.90 o 
   8  13   7        0.02       -0.92      2.05 o 
   9  13   7        7.08        1.75      3.73 o 
  10  13   7        0.28        1.76      4.18 o 
  -9  14   7        1.35        7.53      4.83 o 
  -8  14   7       18.29       21.37      5.29 o 
  -7  14   7      243.09      260.54      8.04 o 
  -6  14   7      145.63      147.76      6.24 o 
  -5  14   7       84.59       90.27      5.25 o 
  -4  14   7      122.15      134.73      9.67 o 
  -3  14   7        8.59        7.88      2.40 o 
  -2  14   7        2.28        1.94      2.01 o 
  -1  14   7        3.25        4.47      1.70 o 
   0  14   7       10.32        7.37      1.96 o 
   1  14   7       79.03       82.26      6.45 o 
   2  14   7       61.73       56.67      4.36 o 
   3  14   7       25.31       28.01      4.76 o 
   4  14   7      131.42      128.96      7.08 o 
   5  14   7        0.80        1.58      2.32 o 
   6  14   7        9.95        5.10      2.69 o 
   7  14   7        7.70        3.41      3.21 o 
   8  14   7       11.20       16.63      4.22 o 
  -6  15   7       53.19       51.39      4.03 o 
  -5  15   7       28.70       30.90      3.83 o 
  -4  15   7       28.93       34.96      8.22 o 
  -3  15   7       92.82      107.74      6.27 o 
  -2  15   7        3.01        4.44      2.36 o 
  -1  15   7      115.13      121.41      5.46 o 
   0  15   7       88.25       76.99     11.19 o 
   1  15   7       54.09       49.26      4.21 o 
   2  15   7       14.57       19.04      2.93 o 
   3  15   7       98.51       99.18      6.43 o 
   4  15   7        1.09        4.50      4.16 o 
   5  15   7      142.92      146.60      8.00 o 
   6  15   7      113.71      116.57     10.26 o 
 -18   0   8      400.70      415.50     12.00 o 
 -17   0   8        0.73        0.04      2.55 o 
 -16   0   8        7.30        3.35      1.63 o 
 -15   0   8      267.30      263.43     12.65 o 
 -14   0   8       11.21        6.65      2.48 o 
 -13   0   8      185.85      170.16      5.19 o 
 -12   0   8       11.12        9.38      1.65 o 
 -11   0   8      923.47      879.82     17.11 o 
 -10   0   8      120.17      128.57      3.84 o 
  -9   0   8        4.25        6.48      1.26 o 
  -8   0   8      155.20      164.15      3.20 o 
  -7   0   8       96.25       96.23      2.22 o 
  -6   0   8      926.62      978.94      8.59 o 
  -5   0   8       21.92       22.81      2.17 o 
  -4   0   8      281.29      345.69      9.46 o 
  -3   0   8      973.60     1087.95     14.43 o 
  -2   0   8     5066.03     5494.32     56.15 o 
  -1   0   8     3648.27     4209.36     29.51 o 
   0   0   8      198.07      243.95      3.11 o 
   1   0   8     2428.72     2601.58     24.17 o 
   2   0   8      280.06      309.07      4.74 o 
   3   0   8     5142.57     5483.34     57.71 o 
   4   0   8     1950.51     1921.13     19.54 o 
   5   0   8        6.93       22.04      3.36 o 
   6   0   8      755.63      795.29     11.62 o 
   7   0   8     1131.05     1112.98     15.19 o 
   8   0   8      570.72      506.05      9.40 o 
   9   0   8      501.12      462.04      9.27 o 
  10   0   8      645.71      559.32     10.75 o 
  11   0   8      231.31      232.76      6.95 o 
  12   0   8      291.88      266.59      9.78 o 
  13   0   8        7.53       10.81      3.16 o 
  14   0   8       98.80      115.89      9.83 o 
  15   0   8       42.34       40.29      7.21 o 
  16   0   8      144.38      156.78     11.97 o 
  17   0   8       11.64       18.03      5.95 o 
 -18   1   8        6.74        5.33      1.73 o 
 -17   1   8       45.99       45.55      3.16 o 
 -16   1   8       86.65       88.64      3.34 o 
 -15   1   8       25.03       22.60      2.01 o 
 -14   1   8       76.79       80.31      2.91 o 
 -13   1   8        2.45        1.79      0.99 o 
 -12   1   8        7.26        6.77      1.05 o 
 -11   1   8       63.31       65.22      2.30 o 
 -10   1   8      170.44      185.16      4.40 o 
  -9   1   8      243.41      236.48      3.15 o 
  -8   1   8        1.32        0.43      0.45 o 
  -7   1   8       10.78       14.77      0.90 o 
  -6   1   8        4.94       11.31      0.71 o 
  -5   1   8       26.99       34.53      0.94 o 
  -4   1   8      128.24      129.06      1.85 o 
  -3   1   8      321.97      345.62      3.34 o 
  -2   1   8      112.90      110.09      1.66 o 
  -1   1   8       13.28       13.56      0.62 o 
   0   1   8      536.74      623.15      4.92 o 
   1   1   8      131.48      139.98      1.79 o 
   2   1   8      151.12      200.07      2.76 o 
   3   1   8       95.79      106.21      1.95 o 
   4   1   8      295.78      260.88      3.85 o 
   5   1   8     1566.15     1617.97     13.47 o 
   6   1   8      857.56      811.25      9.19 o 
   7   1   8      146.34      135.27      3.13 o 
   8   1   8     1117.38     1056.44     10.72 o 
   9   1   8      677.29      626.39      7.87 o 
  10   1   8        1.01       -0.98      0.98 o 
  11   1   8      134.70      127.71      4.07 o 
  12   1   8       72.21       70.53      4.78 o 
  13   1   8      120.21      120.60      5.70 o 
  14   1   8        6.94       10.29      3.23 o 
  15   1   8       79.99       88.90      7.28 o 
  16   1   8      178.69      195.92     13.12 o 
  17   1   8        1.04        4.49      2.74 o 
  18   1   8       84.10       92.72      8.02 o 
 -18   2   8       47.03       49.06      3.08 o 
 -17   2   8        2.36        1.72      1.29 o 
 -16   2   8      347.61      349.80      8.50 o 
 -15   2   8       16.46       13.38      1.65 o 
 -14   2   8      112.64      120.48      3.54 o 
 -13   2   8       66.64       64.54      2.76 o 
 -12   2   8       31.57       24.14      1.75 o 
 -11   2   8        5.44        4.77      0.95 o 
 -10   2   8       60.49       40.22      1.79 o 
  -9   2   8      567.38      554.02      5.64 o 
  -8   2   8      137.24      120.76      3.07 o 
  -7   2   8     1592.37     1686.76     15.27 o 
  -6   2   8       23.13       24.27      1.07 o 
  -5   2   8      417.91      427.69      6.15 o 
  -4   2   8      122.31      122.44      1.80 o 
  -3   2   8        5.09        5.31      1.38 o 
  -2   2   8      471.80      529.41      6.85 o 
  -1   2   8      281.96      334.76      3.26 o 
   0   2   8       20.08       28.47      1.03 o 
   1   2   8      461.97      504.56      3.69 o 
   2   2   8       27.31       29.56      1.17 o 
   3   2   8       46.46       45.82      1.40 o 
   4   2   8       62.26       48.46      1.82 o 
   5   2   8     1030.48     1112.11     11.10 o 
   6   2   8        0.11        1.95      0.88 o 
   7   2   8     1545.87     1478.78     13.85 o 
   8   2   8       16.76       13.03      1.38 o 
   9   2   8      811.90      755.31      8.92 o 
  10   2   8       76.52       79.58      2.98 o 
  11   2   8        0.35       -0.49      1.45 o 
  12   2   8       46.30       46.90      3.59 o 
  13   2   8        7.87       10.33      2.60 o 
  14   2   8       10.71        9.33      2.62 o 
  15   2   8        3.64        2.93      2.64 o 
  16   2   8        2.30        1.35      2.73 o 
  17   2   8        3.18        8.33      3.46 o 
  18   2   8       54.00       58.76      6.40 o 
 -18   3   8       22.86       21.26      2.18 o 
 -17   3   8        8.10        7.12      1.62 o 
 -16   3   8       33.76       31.55      2.37 o 
 -15   3   8       16.96       20.02      1.90 o 
 -14   3   8      184.82      191.85      4.45 o 
 -13   3   8      217.99      227.15      4.67 o 
 -12   3   8      262.83      293.59      5.39 o 
 -11   3   8      129.01      136.89      3.16 o 
 -10   3   8       17.63       18.32      1.27 o 
  -9   3   8        0.18       -0.04      0.74 o 
  -8   3   8      220.38      183.10      3.95 o 
  -7   3   8       93.69       78.04      3.43 o 
  -6   3   8     1083.41     1079.77      9.95 o 
  -5   3   8      428.38      447.35      4.86 o 
  -4   3   8      330.58      358.59      3.88 o 
  -3   3   8      175.70      192.71      3.33 o 
  -2   3   8       89.83      100.11      1.70 o 
  -1   3   8      520.96      527.68      4.89 o 
   0   3   8       88.21      108.47      1.87 o 
   1   3   8      106.82      105.90      1.56 o 
   2   3   8      510.87      517.81      3.98 o 
   3   3   8        1.54       -0.27      0.41 o 
   4   3   8       54.49       51.72      1.76 o 
   5   3   8        1.83        0.12      0.67 o 
   6   3   8      204.46      227.29      4.41 o 
   7   3   8      164.87      152.69      3.67 o 
   8   3   8      232.20      210.01      6.17 o 
   9   3   8      306.82      303.06      5.26 o 
  10   3   8      380.83      317.19      6.20 o 
  11   3   8       57.06       50.66      3.07 o 
  12   3   8        6.04        9.91      2.55 o 
  13   3   8       71.65       74.38      7.26 o 
  14   3   8        2.13        9.20      2.59 o 
  15   3   8       64.93       60.97     12.64 o 
  16   3   8       49.69       74.89     10.68 o 
  17   3   8      117.63      130.12      8.06 o 
  18   3   8       28.20       35.58      5.11 o 
 -18   4   8        0.08        0.82      1.52 o 
 -17   4   8       50.05       48.49      2.80 o 
 -16   4   8       21.73       17.72      2.08 o 
 -15   4   8      195.24      183.17      4.49 o 
 -14   4   8       25.33       32.69      2.22 o 
 -13   4   8        1.96        1.58      0.97 o 
 -12   4   8        0.89        1.32      0.84 o 
 -11   4   8      226.77      246.70      4.26 o 
 -10   4   8        0.02       -0.06      0.87 o 
  -9   4   8        0.05        0.24      0.80 o 
  -8   4   8      108.60       86.83      2.80 o 
  -7   4   8       11.20       12.23      1.29 o 
  -6   4   8       53.87       52.95      1.62 o 
  -5   4   8     1137.41     1197.77     10.82 o 
  -4   4   8      140.96      128.79      2.65 o 
  -3   4   8      781.82      777.43      8.08 o 
  -2   4   8       78.14       90.91      1.95 o 
  -1   4   8        0.41       -0.19      0.34 o 
   0   4   8       88.14       87.78      1.80 o 
   1   4   8      228.55      264.16      2.81 o 
   2   4   8      127.10      139.26      1.92 o 
   3   4   8       11.24       12.10      1.19 o 
   4   4   8        2.29        3.96      0.74 o 
   5   4   8        3.79        3.47      0.86 o 
   6   4   8       13.84       13.43      2.50 o 
   7   4   8       97.98       73.16      2.62 o 
   8   4   8       18.20       14.86      1.51 o 
   9   4   8      414.96      374.96      6.57 o 
  10   4   8       13.49        8.78      1.63 o 
  11   4   8        5.55        6.26      1.70 o 
  12   4   8      257.97      251.52      8.37 o 
  13   4   8       45.93       56.23      4.69 o 
  14   4   8        4.03        2.70      2.33 o 
  15   4   8       66.09       85.47     11.74 o 
  16   4   8      224.15      244.40     10.57 o 
  17   4   8       20.80       35.65      5.25 o 
 -17   5   8        0.00        0.52      1.13 o 
 -16   5   8       10.13        7.91      1.42 o 
 -15   5   8        6.44        4.77      1.25 o 
 -14   5   8       45.56       39.84      2.57 o 
 -13   5   8       17.06       16.46      1.70 o 
 -12   5   8       21.03       21.32      1.53 o 
 -11   5   8       38.63       36.56      2.60 o 
 -10   5   8        0.00       -0.36      0.86 o 
  -9   5   8      117.18      102.14      3.47 o 
  -8   5   8       10.02       14.13      1.52 o 
  -7   5   8      191.11      216.69      5.30 o 
  -6   5   8      229.53      211.19      4.18 o 
  -5   5   8       50.50       53.04      2.02 o 
  -4   5   8       85.17       84.59      3.70 o 
  -3   5   8       47.40       51.16      2.03 o 
  -2   5   8      839.38      832.94      8.44 o 
  -1   5   8     3184.19     3443.91     24.41 o 
   0   5   8       21.79       26.09      0.84 o 
   1   5   8      610.25      639.79      5.36 o 
   2   5   8     1708.54     1723.61     13.42 o 
   3   5   8      283.68      280.22      3.81 o 
   4   5   8        6.80        8.59      0.99 o 
   5   5   8       42.01       40.22      1.77 o 
   6   5   8      709.91      733.26      8.19 o 
   7   5   8       63.23       88.40      2.68 o 
   8   5   8       42.54       62.77      2.79 o 
   9   5   8       52.10       48.58      3.19 o 
  10   5   8      180.32      169.59      4.94 o 
  11   5   8       33.53       40.93      3.99 o 
  12   5   8        8.51        8.49      1.95 o 
  13   5   8      118.66      111.14      5.77 o 
  14   5   8     2019.68     2038.43     29.45 o 
  15   5   8      180.36      195.29      9.36 o 
  16   5   8       69.54       64.47      6.70 o 
  17   5   8       68.84       76.16      7.40 o 
 -17   6   8        4.91        3.60      1.79 o 
 -16   6   8        3.55        7.08      1.88 o 
 -15   6   8       22.31       18.94      1.84 o 
 -14   6   8       28.58       30.58      1.79 o 
 -13   6   8       25.48       20.61      2.35 o 
 -12   6   8      208.06      200.55      5.52 o 
 -11   6   8       96.45       93.10      3.64 o 
 -10   6   8       42.22       42.16      2.63 o 
  -9   6   8        2.74        2.51      1.17 o 
  -8   6   8      740.58      668.18     24.92 o 
  -7   6   8        1.16        2.02      1.21 o 
  -6   6   8      126.46      101.50      4.07 o 
  -5   6   8     1620.82     1585.68     29.55 o 
  -4   6   8      219.14      206.22      4.78 o 
  -3   6   8        7.12        8.05      0.95 o 
  -2   6   8     1276.27     1266.48     11.93 o 
  -1   6   8       78.20       68.60      2.46 o 
   0   6   8       60.24       66.82      1.53 o 
   1   6   8     1548.16     1534.73     12.26 o 
   2   6   8       80.64       79.34      2.27 o 
   3   6   8      388.77      376.22      5.37 o 
   4   6   8       13.70       11.26      1.30 o 
   5   6   8      118.01       98.49      2.87 o 
   6   6   8        0.00       -0.15      0.79 o 
   7   6   8       60.72       61.16      2.98 o 
   8   6   8      233.74      188.24      4.54 o 
   9   6   8       31.60       20.16      2.02 o 
  10   6   8       56.46       38.22      2.72 o 
  11   6   8        1.84        1.98      1.37 o 
  12   6   8      410.07      398.17      8.91 o 
  13   6   8       64.75       76.38      5.68 o 
  14   6   8       30.09       31.57      3.50 o 
  15   6   8      142.53      154.55      6.76 o 
  16   6   8      126.04      141.82      9.13 o 
  17   6   8        0.05        2.37      3.04 o 
 -16   7   8      127.65      133.46      8.96 o 
 -15   7   8       48.40       53.01      3.83 o 
 -14   7   8      297.70      305.78      7.55 o 
 -13   7   8       10.61        7.23      1.79 o 
 -12   7   8       60.48       52.75      3.41 o 
 -11   7   8       78.42       78.76      3.83 o 
 -10   7   8      310.92      288.02      8.05 o 
  -9   7   8       12.64       15.59      2.31 o 
  -8   7   8      124.01      126.63      5.73 o 
  -7   7   8      156.91      142.04      5.22 o 
  -6   7   8       50.33       43.20      3.34 o 
  -5   7   8      944.39      858.91     13.84 o 
  -4   7   8       57.95       45.85      3.33 o 
  -3   7   8      173.08      153.28      4.51 o 
  -2   7   8      173.27      165.55      5.58 o 
  -1   7   8     1780.58     1694.46     14.47 o 
   0   7   8        3.38        4.84      0.73 o 
   1   7   8        9.23        6.15      0.98 o 
   2   7   8      277.67      257.65      4.38 o 
   3   7   8     2671.12     2500.94     21.07 o 
   4   7   8      472.32      437.83      9.36 o 
   5   7   8       83.65       72.26      3.10 o 
   6   7   8      497.74      428.73     11.75 o 
   7   7   8      293.74      307.44      6.87 o 
   8   7   8       91.36       73.71      3.68 o 
   9   7   8       81.71       90.77      4.90 o 
  10   7   8      152.12      161.25      5.17 o 
  11   7   8        3.36        1.96      1.74 o 
  12   7   8        6.20        7.34      2.03 o 
  13   7   8      136.01      145.98      5.70 o 
  14   7   8       15.70       15.83      2.80 o 
  15   7   8       17.02       20.74      3.04 o 
  16   7   8       35.24       36.48      5.29 o 
 -16   8   8      445.68      480.77     15.77 o 
 -15   8   8       25.20       22.56      4.25 o 
 -14   8   8       45.16       45.26      4.50 o 
 -13   8   8       10.24        1.52      2.05 o 
 -12   8   8       70.49       65.73      5.03 o 
 -11   8   8        0.78        1.21      1.85 o 
 -10   8   8       92.15       99.30      4.92 o 
  -9   8   8       33.42       32.06      5.98 o 
  -8   8   8        0.37       -1.39      1.39 o 
  -7   8   8      153.90      147.94      5.64 o 
  -6   8   8      248.20      258.68     10.92 o 
  -5   8   8        8.25        9.57      1.89 o 
  -4   8   8      200.41      166.44      5.00 o 
  -3   8   8       82.52       58.20      2.57 o 
  -2   8   8      619.72      572.20      6.46 o 
  -1   8   8      465.11      446.12      6.68 o 
   0   8   8     1635.39     1601.70     14.66 o 
   1   8   8      720.83      704.73      9.05 o 
   2   8   8      160.39      150.79      4.77 o 
   3   8   8       17.26       17.93      1.56 o 
   4   8   8       14.14       16.73      2.16 o 
   5   8   8      664.78      607.52     11.15 o 
   6   8   8       63.70       69.20      3.86 o 
   7   8   8       28.09       26.56      3.35 o 
   8   8   8        0.21        1.03      1.74 o 
   9   8   8        8.84        5.00      1.72 o 
  10   8   8        2.97        0.50      1.53 o 
  11   8   8       89.33       99.42      4.64 o 
  12   8   8       27.92       28.28      3.61 o 
  13   8   8        0.31        1.02      2.03 o 
  14   8   8        3.24        4.58      2.55 o 
  15   8   8        1.20        3.42      2.64 o 
 -15   9   8       72.95       58.34      6.68 o 
 -14   9   8       78.22       86.47      9.56 o 
 -13   9   8       15.57       11.99      3.45 o 
 -12   9   8        8.14        9.45      3.21 o 
 -11   9   8        0.61       -1.66      1.66 o 
 -10   9   8      121.54      142.42      6.17 o 
  -9   9   8       22.92       25.58      3.21 o 
  -8   9   8       38.56       39.44      4.21 o 
  -7   9   8       24.10       31.07      3.33 o 
  -6   9   8      159.49      163.63      6.05 o 
  -5   9   8        2.53        3.38      1.45 o 
  -4   9   8        3.93        1.92      0.80 o 
  -3   9   8      221.58      218.38      4.38 o 
  -2   9   8       87.99       93.57      3.14 o 
  -1   9   8       31.23       34.75      2.14 o 
   0   9   8        5.94        1.06      1.02 o 
   1   9   8      717.93      724.33     10.61 o 
   2   9   8       74.60       67.54      2.78 o 
   3   9   8        0.01       -0.87      0.87 o 
   4   9   8       14.54       11.12      1.96 o 
   5   9   8      293.71      287.66     18.77 o 
   6   9   8       11.29        8.21      2.29 o 
   7   9   8       19.21       19.06      3.12 o 
   8   9   8        5.98        2.48      1.92 o 
   9   9   8       20.72       23.44      3.54 o 
  10   9   8       44.81       40.50      4.66 o 
  11   9   8       10.66        7.66      2.46 o 
  12   9   8        1.64        5.30      3.26 o 
  13   9   8        3.29        2.72      2.57 o 
  14   9   8        1.14        0.50      3.82 o 
  15   9   8        1.04        3.42      2.92 o 
 -14  10   8       42.12       38.22      9.81 o 
 -13  10   8        5.64        2.79      3.01 o 
 -12  10   8       25.11       25.17      4.61 o 
 -11  10   8        0.10        0.85      2.40 o 
 -10  10   8       94.01      103.56      7.97 o 
  -9  10   8       31.88       36.34      5.06 o 
  -8  10   8       22.15       17.02      6.38 o 
  -7  10   8       74.47       61.78      5.83 o 
  -6  10   8      108.98       99.40     11.98 o 
  -5  10   8      414.24      420.54      7.59 o 
  -4  10   8      386.53      383.75      7.53 o 
  -3  10   8      106.06      103.08      3.86 o 
  -2  10   8      158.62      150.84      6.39 o 
  -1  10   8        0.00        0.55      1.26 o 
   0  10   8       28.54       34.52      2.50 o 
   1  10   8      130.25      117.54      3.93 o 
   2  10   8       33.53       32.98      2.63 o 
   3  10   8      156.44      141.36      5.04 o 
   4  10   8      268.72      257.98     12.25 o 
   5  10   8      155.64      148.49      6.57 o 
   6  10   8        6.41        6.02      3.82 o 
   7  10   8        1.24        1.23      2.57 o 
   8  10   8       30.12       27.24      4.33 o 
   9  10   8        7.45        6.10      2.49 o 
  10  10   8       72.09       78.03      8.54 o 
  11  10   8       14.50       18.02      3.02 o 
  12  10   8      272.80      258.28     11.32 o 
  13  10   8        6.50        7.92      3.72 o 
  14  10   8        0.31        2.50      3.59 o 
 -13  11   8       14.25       15.84      4.40 o 
 -12  11   8       37.15       48.84      6.03 o 
 -11  11   8       15.16       12.76      4.04 o 
 -10  11   8       22.01       25.92      7.78 o 
  -9  11   8      119.97      127.70      7.72 o 
  -8  11   8        5.88        2.78      3.03 o 
  -7  11   8      157.22      133.48      7.68 o 
  -6  11   8       24.44       27.49      4.31 o 
  -5  11   8       11.81       13.33      1.89 o 
  -4  11   8       61.98       67.16      3.41 o 
  -3  11   8      110.42      122.10      4.45 o 
  -2  11   8       79.08       82.08      4.29 o 
  -1  11   8        4.44       11.21      2.80 o 
   0  11   8       50.25       49.78      4.15 o 
   1  11   8       23.81       18.27      2.89 o 
   2  11   8       16.37       14.70      2.65 o 
   3  11   8       10.91       10.67      2.04 o 
   4  11   8        0.88        0.83      1.72 o 
   5  11   8      284.66      297.08      9.71 o 
   6  11   8       18.88       19.56      3.26 o 
   7  11   8      294.09      271.52      9.80 o 
   8  11   8       29.98       34.23      4.39 o 
   9  11   8       45.52       44.65      5.08 o 
  10  11   8       13.46       11.42      3.27 o 
  11  11   8      146.69      137.38      8.42 o 
  12  11   8        0.02       -1.11      3.18 o 
  13  11   8        5.52        3.42      3.81 o 
 -12  12   8      132.55      119.47     10.88 o 
 -11  12   8        8.72        6.53      5.74 o 
 -10  12   8       65.98       69.78      7.10 o 
  -9  12   8      247.45      268.67     35.97 o 
  -8  12   8      602.91      613.42     17.70 o 
  -7  12   8      333.11      350.05     15.48 o 
  -6  12   8       22.28       22.77      2.12 o 
  -5  12   8      114.59      113.32      4.48 o 
  -4  12   8       17.06       15.16      4.34 o 
  -3  12   8       41.94       45.12      4.96 o 
  -2  12   8        3.16        5.50      2.01 o 
  -1  12   8      433.17      444.79      9.29 o 
   0  12   8       13.28       14.24      2.21 o 
   1  12   8       65.04       66.72      5.44 o 
   2  12   8        0.00        0.78      1.88 o 
   3  12   8        0.04       -0.99      1.20 o 
   4  12   8       10.15        9.37      2.51 o 
   5  12   8       11.86       14.01      4.74 o 
   6  12   8        0.75        1.38      2.05 o 
   7  12   8       41.59       39.19      4.65 o 
   8  12   8        1.62        3.66      2.46 o 
   9  12   8        1.63       -1.94      1.94 o 
  10  12   8        0.11        2.07      3.35 o 
  11  12   8       16.55       11.66      8.91 o 
 -10  13   8       61.06       75.78     10.83 o 
  -9  13   8        4.69        8.22      4.62 o 
  -8  13   8        5.83        3.20      3.83 o 
  -7  13   8      365.19      357.95     18.63 o 
  -6  13   8      571.08      571.80     11.01 o 
  -5  13   8      261.18      255.30     11.36 o 
  -4  13   8      196.20      208.44      6.89 o 
  -3  13   8      139.23      141.02      5.91 o 
  -2  13   8       30.43       37.31      3.76 o 
  -1  13   8        2.43        2.10      1.46 o 
   0  13   8        8.36        8.95      1.94 o 
   1  13   8        8.64        5.52      1.90 o 
   2  13   8       21.74       23.98      3.13 o 
   3  13   8       96.98      101.09      6.68 o 
   4  13   8        5.09        9.14      2.61 o 
   5  13   8       70.25       81.61      6.91 o 
   6  13   8       36.90       32.79      5.25 o 
   7  13   8       13.83       16.86      3.52 o 
   8  13   8        3.73        1.84      2.37 o 
   9  13   8        0.81        0.01      2.41 o 
  10  13   8        6.27        0.34      4.30 o 
  -8  14   8       18.60       12.51      5.05 o 
  -7  14   8       67.50       85.79     11.09 o 
  -6  14   8        0.18       -1.77      3.29 o 
  -5  14   8      110.73      110.40      4.76 o 
  -4  14   8      169.89      194.95      6.81 o 
  -3  14   8        0.15       -0.15      1.97 o 
  -2  14   8        0.03        3.20      2.06 o 
  -1  14   8        3.46        0.10      1.42 o 
   0  14   8      263.51      259.09      7.59 o 
   1  14   8       34.63       34.65      3.79 o 
   2  14   8      195.68      188.48      6.75 o 
   3  14   8       55.30       58.84      5.27 o 
   4  14   8       52.58       57.37      5.41 o 
   5  14   8        6.78        6.52      2.85 o 
   6  14   8        0.01        2.22      2.54 o 
   7  14   8       91.12      100.43      7.64 o 
   8  14   8       19.72       15.27      4.96 o 
  -5  15   8       37.21       31.90      3.12 o 
  -4  15   8       26.81       31.40      3.29 o 
  -3  15   8        0.04        0.86      1.87 o 
  -2  15   8       10.49       15.08      2.99 o 
  -1  15   8        0.99        1.53      1.64 o 
   0  15   8        1.03        2.23      2.06 o 
   1  15   8        6.08        6.40      2.07 o 
   2  15   8        0.01        1.37      1.67 o 
   3  15   8      137.51      119.26      6.75 o 
   4  15   8        1.79       -0.14      2.15 o 
   5  15   8        0.32        2.03      3.65 o 
 -18   1   9        0.15        1.00      1.41 o 
 -17   1   9       18.63       20.76      2.22 o 
 -16   1   9        2.34        1.92      1.57 o 
 -15   1   9      122.74      118.54      3.86 o 
 -14   1   9      205.93      207.54      4.50 o 
 -13   1   9      127.61      128.53      3.37 o 
 -12   1   9       96.74       94.38      3.10 o 
 -11   1   9        0.82        0.89      0.76 o 
 -10   1   9        4.38        1.96      0.73 o 
  -9   1   9      104.06      102.40      2.18 o 
  -8   1   9      252.30      232.05      3.72 o 
  -7   1   9        0.13        0.14      0.48 o 
  -6   1   9       70.12       73.62      1.44 o 
  -5   1   9       50.71       54.28      1.28 o 
  -4   1   9      562.98      587.63      5.12 o 
  -3   1   9        4.76        3.38      0.43 o 
  -2   1   9     3113.66     3412.72     20.17 o 
  -1   1   9     1241.94     1314.76      9.26 o 
   0   1   9      128.37      145.17      2.14 o 
   1   1   9      304.47      326.96      4.25 o 
   2   1   9       70.89       58.68      1.24 o 
   3   1   9       12.46        7.96      0.76 o 
   4   1   9      339.02      351.59      4.50 o 
   5   1   9       23.49       34.19      1.89 o 
   6   1   9      305.51      301.91      4.60 o 
   7   1   9      500.75      445.81      6.03 o 
   8   1   9       10.10       10.06      1.65 o 
   9   1   9      160.93      160.93      3.81 o 
  10   1   9        4.30        4.64      1.19 o 
  11   1   9      193.47      182.58      4.42 o 
  12   1   9       48.94       52.35      3.83 o 
  13   1   9       36.98       41.15      3.54 o 
  14   1   9       33.42       44.70      4.39 o 
  15   1   9        5.13        4.93      3.23 o 
  16   1   9        2.28        7.80      3.29 o 
  17   1   9       83.55      108.11      7.64 o 
  18   1   9        2.02       11.24      3.30 o 
 -18   2   9        8.70        3.22      1.39 o 
 -17   2   9      188.92      205.08      6.07 o 
 -16   2   9      115.91      119.25      3.65 o 
 -15   2   9       93.85       99.63      3.23 o 
 -14   2   9       49.02       53.55      2.57 o 
 -13   2   9      740.55      740.39     10.05 o 
 -12   2   9      151.19      148.26      3.32 o 
 -11   2   9       26.87       18.42      1.97 o 
 -10   2   9       34.48       26.65      2.23 o 
  -9   2   9       49.13       42.06      3.38 o 
  -8   2   9      118.63      124.52      4.30 o 
  -7   2   9       11.70       10.23      1.08 o 
  -6   2   9       16.77       24.82      1.46 o 
  -5   2   9      148.42      147.02      2.10 o 
  -4   2   9      265.84      277.59      4.33 o 
  -3   2   9       15.75       10.08      0.94 o 
  -2   2   9      196.22      211.66      2.84 o 
  -1   2   9       19.77       19.89      1.08 o 
   0   2   9      316.77      361.88      3.75 o 
   1   2   9      288.14      289.43      2.45 o 
   2   2   9       99.53      112.17      1.83 o 
   3   2   9      166.37      186.44      3.07 o 
   4   2   9       22.67       23.44      1.94 o 
   5   2   9        0.12        0.47      0.72 o 
   6   2   9      685.27      657.41      8.10 o 
   7   2   9       62.24       73.34      2.51 o 
   8   2   9      788.08      687.15      8.20 o 
   9   2   9       53.74       52.74      2.59 o 
  10   2   9      270.04      249.64      5.10 o 
  11   2   9        6.66        3.20      2.04 o 
  12   2   9       24.09       23.90      4.34 o 
  13   2   9      137.54      142.77      6.18 o 
  14   2   9        6.03        5.94      2.49 o 
  15   2   9        0.89       -1.22      6.51 o 
  16   2   9      108.50      104.60      7.46 o 
  17   2   9        0.19        4.78      2.78 o 
  18   2   9        4.36        9.24      3.49 o 
 -18   3   9       14.55       13.10      1.94 o 
 -17   3   9      119.53      119.96      3.58 o 
 -16   3   9        9.42       12.37      1.54 o 
 -15   3   9        0.01        0.45      0.95 o 
 -14   3   9       10.77        8.29      1.24 o 
 -13   3   9       91.23       85.71      3.49 o 
 -12   3   9        3.30        1.77      1.11 o 
 -11   3   9        5.27        1.74      1.01 o 
 -10   3   9       37.67       38.36      2.34 o 
  -9   3   9      288.75      265.03      5.07 o 
  -8   3   9      237.48      247.84      4.63 o 
  -7   3   9      403.57      412.19      5.11 o 
  -6   3   9      262.03      271.91      3.65 o 
  -5   3   9      100.02      108.88      1.88 o 
  -4   3   9        6.22        5.46      1.15 o 
  -3   3   9      208.15      236.69      4.53 o 
  -2   3   9        3.08        0.78      0.65 o 
  -1   3   9      104.78      109.62      1.79 o 
   0   3   9      521.29      552.82      5.37 o 
   1   3   9       59.11       65.94      1.22 o 
   2   3   9     1126.63     1238.65      8.70 o 
   3   3   9        9.77       12.17      0.88 o 
   4   3   9      415.64      420.11      5.32 o 
   5   3   9        3.46        4.00      0.90 o 
   6   3   9        0.35       -0.52      1.20 o 
   7   3   9       84.21       70.41      2.67 o 
   8   3   9      375.65      350.88      5.52 o 
   9   3   9        2.65        1.82      1.09 o 
  10   3   9       33.99       38.73      2.70 o 
  11   3   9       32.43       40.06      2.87 o 
  12   3   9      310.66      301.72      7.36 o 
  13   3   9        9.45       11.63      3.96 o 
  14   3   9       14.65       18.63      3.32 o 
  15   3   9      105.01      110.98      6.41 o 
  16   3   9       64.49       65.44      6.73 o 
  17   3   9        0.33        6.62      3.36 o 
 -17   4   9        4.24        4.26      1.72 o 
 -16   4   9       56.33       48.13      3.44 o 
 -15   4   9       22.87       23.01      2.48 o 
 -14   4   9        2.94       -0.34      1.17 o 
 -13   4   9       50.58       56.36      3.18 o 
 -12   4   9       25.77       27.22      2.34 o 
 -11   4   9      231.92      231.05      7.53 o 
 -10   4   9      147.44      143.49      3.97 o 
  -9   4   9        3.97        5.21      1.09 o 
  -8   4   9       60.16       45.43      2.18 o 
  -7   4   9        9.53        9.37      1.14 o 
  -6   4   9      488.28      474.86      5.49 o 
  -5   4   9       67.24       72.08      2.01 o 
  -4   4   9        0.09       -0.01      0.98 o 
  -3   4   9       43.48       66.00      2.38 o 
  -2   4   9      197.22      193.43      2.56 o 
  -1   4   9        0.05        0.98      0.42 o 
   0   4   9      123.94      139.24      2.35 o 
   1   4   9      531.55      542.71      4.56 o 
   2   4   9      417.03      471.14      4.77 o 
   3   4   9       78.98       69.38      2.27 o 
   4   4   9       13.51        6.37      0.83 o 
   5   4   9       51.53       57.25      2.32 o 
   6   4   9       43.36       42.50      2.22 o 
   7   4   9       31.94       50.39      2.60 o 
   8   4   9       94.07       87.21      3.73 o 
   9   4   9       52.19       51.24      2.59 o 
  10   4   9      195.94      174.72      5.56 o 
  11   4   9       11.67       10.08      1.80 o 
  12   4   9        7.57        8.18      2.00 o 
  13   4   9      236.14      222.61      7.71 o 
  14   4   9        8.67       10.18      2.95 o 
  15   4   9       19.30       23.67      3.63 o 
  16   4   9       21.44       34.98      5.08 o 
  17   4   9        3.90        7.38      3.20 o 
 -17   5   9       21.23       18.08      2.60 o 
 -16   5   9       40.01       42.16      3.39 o 
 -15   5   9       43.40       39.36      3.55 o 
 -14   5   9      297.04      309.09      7.20 o 
 -13   5   9       19.15       22.90      2.36 o 
 -12   5   9       27.02       35.22      2.70 o 
 -11   5   9       41.43       42.01      3.45 o 
 -10   5   9       26.06       23.99      2.07 o 
  -9   5   9        6.06        2.14      1.00 o 
  -8   5   9        0.00        0.35      0.73 o 
  -7   5   9      121.18       96.51      2.93 o 
  -6   5   9       48.11       67.11      2.33 o 
  -5   5   9       48.53       56.86      2.05 o 
  -4   5   9       31.11       22.10      1.30 o 
  -3   5   9      670.58      663.99      7.25 o 
  -2   5   9       19.80       28.42      1.25 o 
  -1   5   9     1215.15     1192.96     10.04 o 
   0   5   9        0.54        6.19      0.83 o 
   1   5   9      204.81      173.93      2.46 o 
   2   5   9        2.96        0.93      0.54 o 
   3   5   9      130.97      118.86      3.00 o 
   4   5   9      491.90      494.68      7.01 o 
   5   5   9       14.46       15.49      1.47 o 
   6   5   9       76.25       63.95      2.29 o 
   7   5   9       16.71        3.92      0.99 o 
   8   5   9      223.76      221.97      5.41 o 
   9   5   9      194.73      173.84      5.07 o 
  10   5   9       92.88       89.48      3.67 o 
  11   5   9      103.46       99.70      4.18 o 
  12   5   9       65.66       65.86      4.17 o 
  13   5   9        4.35        1.74      2.13 o 
  14   5   9        7.12       14.61      3.12 o 
  15   5   9       82.46       86.23      6.67 o 
  16   5   9      136.38      165.72      9.10 o 
  17   5   9       30.94       29.86      4.98 o 
 -17   6   9       19.41       18.04      3.54 o 
 -16   6   9        9.84        9.06      2.05 o 
 -15   6   9      125.42      122.59      4.79 o 
 -14   6   9       11.04       11.29      2.94 o 
 -13   6   9       82.44       75.60      3.85 o 
 -12   6   9        5.33        7.32      1.60 o 
 -11   6   9        3.51        3.43      1.32 o 
 -10   6   9       41.87       37.03      3.14 o 
  -9   6   9        1.92        2.79      1.14 o 
  -8   6   9      142.61      164.12      5.49 o 
  -7   6   9       45.03       40.99      3.20 o 
  -6   6   9      176.24      179.16      5.50 o 
  -5   6   9       12.77       14.19      1.93 o 
  -4   6   9      282.86      248.34      4.62 o 
  -3   6   9       28.48       31.35      1.62 o 
  -2   6   9      120.22      110.24      2.62 o 
  -1   6   9      507.11      497.92      6.29 o 
   0   6   9      292.92      289.12      4.54 o 
   1   6   9      152.25      151.37      2.57 o 
   2   6   9     1196.06     1162.31     11.20 o 
   3   6   9       63.09       43.15      1.94 o 
   4   6   9       55.01       45.00      2.29 o 
   5   6   9       24.28       22.72      2.24 o 
   6   6   9      394.98      339.77      6.65 o 
   7   6   9      206.50      183.21      5.97 o 
   8   6   9        0.01       -0.53      0.93 o 
   9   6   9       10.28       15.30      1.80 o 
  10   6   9        1.39        0.95      1.24 o 
  11   6   9        0.69        1.23      1.29 o 
  12   6   9        1.01        2.16      1.62 o 
  13   6   9      105.64       98.93      5.19 o 
  14   6   9       11.30        5.96      2.67 o 
  15   6   9        0.34        0.06      2.50 o 
  16   6   9       73.71       94.11      8.07 o 
 -16   7   9       49.11       41.80      3.60 o 
 -15   7   9        2.21        1.97      1.50 o 
 -14   7   9       67.81       66.78      4.11 o 
 -13   7   9       51.04       51.66      3.54 o 
 -12   7   9        8.59        6.88      2.18 o 
 -11   7   9        8.31        6.25      2.01 o 
 -10   7   9      223.98      249.77      7.52 o 
  -9   7   9      147.65      152.79      5.73 o 
  -8   7   9        0.05        0.10      1.34 o 
  -7   7   9       27.82       28.97      2.94 o 
  -6   7   9        0.23        1.49      1.34 o 
  -5   7   9      344.75      323.03     10.62 o 
  -4   7   9       29.61       40.56      2.85 o 
  -3   7   9        2.22        2.47      1.24 o 
  -2   7   9      287.39      266.11      6.06 o 
  -1   7   9       44.90       34.69      2.07 o 
   0   7   9       18.65       20.23      1.86 o 
   1   7   9      161.51      175.60      4.17 o 
   2   7   9      508.85      524.93      6.72 o 
   3   7   9       56.23       49.60      4.55 o 
   4   7   9       69.23       73.15      2.82 o 
   5   7   9       53.00       55.74      2.98 o 
   6   7   9       17.09       15.75      2.50 o 
   7   7   9       72.48       57.57      3.93 o 
   8   7   9       70.13       59.00      4.14 o 
   9   7   9       72.77       64.39      3.92 o 
  10   7   9        0.48        0.59      1.31 o 
  11   7   9      271.50      273.50      7.06 o 
  12   7   9       61.32       58.19      3.68 o 
  13   7   9      146.72      143.81      5.72 o 
  14   7   9       64.50       50.80      4.23 o 
  15   7   9       37.97       38.37      3.88 o 
  16   7   9       26.67       29.12      7.28 o 
 -15   8   9        0.95        1.31      2.17 o 
 -14   8   9      136.67      138.90      6.51 o 
 -13   8   9       31.67       35.84      3.88 o 
 -12   8   9      253.31      256.64     10.00 o 
 -11   8   9      106.93      110.77      5.49 o 
 -10   8   9       26.39       25.58      3.21 o 
  -9   8   9       12.09        4.69      3.32 o 
  -8   8   9       58.72       51.85      4.07 o 
  -7   8   9      489.96      482.58     14.52 o 
  -6   8   9       27.68       29.40      3.67 o 
  -5   8   9      201.38      194.64      5.60 o 
  -4   8   9       13.92       10.49      1.79 o 
  -3   8   9       38.82       38.80      2.92 o 
  -2   8   9       44.34       40.07      2.95 o 
  -1   8   9       71.61       65.19      2.31 o 
   0   8   9      249.46      227.39      4.06 o 
   1   8   9      138.75      136.38      3.19 o 
   2   8   9       11.41        7.49      1.14 o 
   3   8   9        3.05        1.86      0.65 o 
   4   8   9       20.09       17.56      1.77 o 
   5   8   9       14.53       14.35      2.08 o 
   6   8   9        2.56        4.86      1.72 o 
   7   8   9        3.58        6.81      1.90 o 
   8   8   9        1.77        1.05      2.30 o 
   9   8   9       41.94       38.13      4.36 o 
  10   8   9       25.68       24.19      3.62 o 
  11   8   9        8.53        6.18      2.48 o 
  12   8   9        0.83        1.10      2.58 o 
  13   8   9        2.88        1.03      2.32 o 
  14   8   9       17.37       19.10      4.48 o 
  15   8   9        1.94        4.80      2.57 o 
 -15   9   9       57.20       48.52      9.15 o 
 -14   9   9       48.56       50.93      6.11 o 
 -13   9   9        2.22        2.69      2.82 o 
 -12   9   9       11.51       10.20      2.68 o 
 -11   9   9        2.97        2.67      2.07 o 
 -10   9   9       22.24       15.80      2.85 o 
  -9   9   9      241.21      246.01      7.94 o 
  -8   9   9        0.14        2.56      1.64 o 
  -7   9   9       15.70       12.15      2.45 o 
  -6   9   9       21.53       18.61      3.12 o 
  -5   9   9      275.19      268.84      6.91 o 
  -4   9   9       51.69       50.94      3.53 o 
  -3   9   9        1.66        2.22      1.29 o 
  -2   9   9      508.10      461.62      9.00 o 
  -1   9   9       42.59       42.13      1.89 o 
   0   9   9      143.04      142.80      3.33 o 
   1   9   9      317.69      331.75      5.43 o 
   2   9   9       26.05       26.18      2.06 o 
   3   9   9       57.17       62.73      3.39 o 
   4   9   9      538.70      519.92     10.23 o 
   5   9   9      536.84      509.15     10.43 o 
   6   9   9       58.73       49.37      4.41 o 
   7   9   9       40.83       35.81      4.02 o 
   8   9   9       40.25       48.45      4.67 o 
   9   9   9       42.44       41.95      4.63 o 
  10   9   9       47.47       44.17      9.29 o 
  11   9   9      242.29      259.17      8.55 o 
  12   9   9      160.83      181.91      9.40 o 
  13   9   9       10.18        6.54      3.71 o 
  14   9   9        2.59        4.05      3.76 o 
 -14  10   9       75.53       86.73     11.74 o 
 -13  10   9       21.21       14.63      4.03 o 
 -12  10   9       16.99       14.01      3.81 o 
 -11  10   9      224.52      238.43     10.68 o 
 -10  10   9      263.71      302.91     11.76 o 
  -9  10   9       47.70       62.92      6.22 o 
  -8  10   9        8.05       12.17      2.95 o 
  -7  10   9      122.72      116.51      6.26 o 
  -6  10   9      295.26      301.03      8.69 o 
  -5  10   9      189.72      185.16      6.69 o 
  -4  10   9       31.39       25.22      3.11 o 
  -3  10   9      211.09      210.99      7.00 o 
  -2  10   9      539.56      547.26      9.31 o 
  -1  10   9      312.02      322.28      7.56 o 
   0  10   9        9.34        6.50      1.37 o 
   1  10   9        0.08        0.79      1.03 o 
   2  10   9      317.31      315.45      6.69 o 
   3  10   9        1.28        1.62      1.14 o 
   4  10   9      124.14      117.76      5.59 o 
   5  10   9       31.74       26.50      3.41 o 
   6  10   9        0.02        2.03      1.81 o 
   7  10   9       19.83       17.18      3.03 o 
   8  10   9       22.07       13.69      3.01 o 
   9  10   9        0.02       -0.87      1.85 o 
  10  10   9        5.25        5.20      3.11 o 
  11  10   9      278.24      274.46      8.97 o 
  12  10   9       28.09       32.27      5.49 o 
  13  10   9      276.30      282.55     19.40 o 
 -12  11   9      155.45      159.22      9.23 o 
 -11  11   9        1.57        3.78      3.46 o 
 -10  11   9        3.22        5.55      2.95 o 
  -9  11   9       10.68       16.22      6.67 o 
  -8  11   9      637.28      637.29     25.51 o 
  -7  11   9        2.91        2.28      2.42 o 
  -6  11   9      147.83      139.87     13.73 o 
  -5  11   9      264.27      267.27     10.60 o 
  -4  11   9      128.54      128.14      7.24 o 
  -3  11   9      352.59      337.23     11.79 o 
  -2  11   9       59.19       68.16      4.61 o 
  -1  11   9       87.37       83.30      3.29 o 
   0  11   9      152.38      149.83      4.46 o 
   1  11   9        4.96        3.80      1.58 o 
   2  11   9      133.80      143.37      7.65 o 
   3  11   9      113.41       97.74     11.03 o 
   4  11   9       51.77       44.57      4.57 o 
   5  11   9       55.99       58.17      4.94 o 
   6  11   9       50.19       46.28      4.55 o 
   7  11   9       23.27       23.32      6.08 o 
   8  11   9       16.74       16.55      3.34 o 
   9  11   9       32.50       28.82      4.32 o 
  10  11   9       23.13       17.56      4.56 o 
  11  11   9       26.38       19.77      3.43 o 
  12  11   9       95.25      105.14      8.63 o 
 -11  12   9       28.80       31.08      5.48 o 
 -10  12   9        2.73        1.27      3.07 o 
  -9  12   9       28.26       38.52      5.53 o 
  -8  12   9      271.03      281.76     11.81 o 
  -7  12   9       18.91       19.47      7.82 o 
  -6  12   9      438.43      433.77     14.33 o 
  -5  12   9        7.36       13.41      3.50 o 
  -4  12   9        7.60       10.03      3.34 o 
  -3  12   9        7.55        7.86      1.48 o 
  -2  12   9        0.00       -1.43      2.36 o 
  -1  12   9      107.34      109.54      4.20 o 
   0  12   9      233.75      254.04     10.45 o 
   1  12   9       12.44       12.07      2.09 o 
   2  12   9       31.69       32.31      3.11 o 
   3  12   9        7.02        4.72      1.68 o 
   4  12   9       38.70       35.30      7.11 o 
   5  12   9       63.57       74.10      7.71 o 
   6  12   9        8.74        7.95      2.55 o 
   7  12   9        2.27        0.27      1.92 o 
   8  12   9        2.92        2.09      2.16 o 
   9  12   9       31.91       38.26      5.18 o 
  10  12   9       43.01       45.57      5.36 o 
  11  12   9       24.41       29.22      5.25 o 
  -9  13   9       27.43       19.25      5.91 o 
  -8  13   9        5.60        7.15      4.61 o 
  -7  13   9        0.23        6.18      3.88 o 
  -6  13   9        0.80        0.72      3.06 o 
  -5  13   9        0.00       -2.54      2.54 o 
  -4  13   9       22.12       18.07      5.63 o 
  -3  13   9        3.41        6.20      1.50 o 
  -2  13   9       75.83       80.36      3.63 o 
  -1  13   9       10.90       10.95      1.92 o 
   0  13   9       21.42       26.12      2.75 o 
   1  13   9       89.16       94.41      6.24 o 
   2  13   9       92.32      100.70      4.72 o 
   3  13   9        0.20        0.08      1.54 o 
   4  13   9        4.59        0.84      2.01 o 
   5  13   9        3.32        4.10      2.22 o 
   6  13   9        0.22        0.21      1.87 o 
   7  13   9       39.62       34.21      4.53 o 
   8  13   9       17.42       22.86      3.99 o 
   9  13   9       49.28       44.53      5.40 o 
  -7  14   9       21.73       18.45      5.69 o 
  -6  14   9       23.30       27.80      6.82 o 
  -5  14   9        9.90        0.07      3.23 o 
  -4  14   9       11.07        9.87      4.78 o 
  -3  14   9       61.39       64.20      3.29 o 
  -2  14   9       44.18       43.73      3.01 o 
  -1  14   9       31.83       33.91      3.00 o 
   0  14   9        2.79        3.09      1.58 o 
   1  14   9       64.13       68.04      4.30 o 
   2  14   9      138.24      142.93     11.19 o 
   3  14   9       12.29        6.61      4.01 o 
   4  14   9        0.21       -0.27      1.86 o 
   5  14   9        1.02        2.59      2.25 o 
   6  14   9       18.90       19.82      8.45 o 
   7  14   9        0.45       -2.88      2.91 o 
  -4  15   9       23.15       18.08      6.03 o 
  -3  15   9        0.05        1.20      2.79 o 
  -2  15   9        1.56        0.88      1.40 o 
  -1  15   9        0.19       -0.26      1.38 o 
   0  15   9       15.82       12.55      2.35 o 
   1  15   9      641.16      657.46     13.02 o 
   2  15   9      221.82      229.69      7.49 o 
   3  15   9      178.47      165.57     11.57 o 
 -18   0  10      137.90      145.16      6.20 o 
 -17   0  10       14.40       11.72      2.51 o 
 -16   0  10      242.74      265.35     17.60 o 
 -15   0  10      239.62      270.17      8.19 o 
 -14   0  10       59.64       50.89      3.61 o 
 -13   0  10      420.04      408.20      9.32 o 
 -12   0  10      662.93      708.11     12.71 o 
 -11   0  10      196.48      194.40      5.35 o 
 -10   0  10      426.93      418.49      7.98 o 
  -9   0  10      102.22       78.87      2.63 o 
  -8   0  10        6.18        5.18      1.34 o 
  -7   0  10      443.46      444.18      8.52 o 
  -6   0  10      437.05      444.39     10.91 o 
  -5   0  10       79.20       87.33      2.94 o 
  -4   0  10     1196.73     1295.09     17.42 o 
  -3   0  10      107.66      101.97      3.49 o 
  -2   0  10       31.19       41.29      1.83 o 
  -1   0  10      687.96      821.18      9.05 o 
   0   0  10      188.27      181.63      2.73 o 
   1   0  10      709.70      684.94      7.51 o 
   2   0  10     1348.62     1363.12     17.07 o 
   3   0  10      387.84      357.54      6.88 o 
   4   0  10     3097.69     3065.49     29.81 o 
   5   0  10     6245.12     6090.72     60.85 o 
   6   0  10     4069.94     3914.39     69.79 o 
   7   0  10      409.75      377.13      7.87 o 
   8   0  10       24.49       30.73      5.22 o 
   9   0  10       73.59       72.33      3.99 o 
  10   0  10        0.19       -1.48      1.48 o 
  11   0  10        0.20        0.51      1.57 o 
  12   0  10      421.41      413.73     12.61 o 
  13   0  10       29.46       42.09      5.19 o 
  14   0  10      148.22      150.80      8.26 o 
  15   0  10       96.03      106.59     11.35 o 
  16   0  10       34.46       51.14      8.55 o 
  17   0  10        1.57       12.40      4.92 o 
 -18   1  10        3.15        2.27      2.36 o 
 -17   1  10       21.06       22.26      2.05 o 
 -16   1  10       37.30       44.07      2.59 o 
 -15   1  10       42.96       48.43      2.59 o 
 -14   1  10      101.69      114.85      3.37 o 
 -13   1  10      116.90      110.46      3.13 o 
 -12   1  10       57.60       62.50      2.08 o 
 -11   1  10       16.07       11.79      1.40 o 
 -10   1  10       51.06       48.38      2.23 o 
  -9   1  10      221.45      216.59      4.24 o 
  -8   1  10      596.81      568.29      7.78 o 
  -7   1  10      483.71      480.32      5.32 o 
  -6   1  10        1.27        0.69      0.47 o 
  -5   1  10      147.23      132.22      2.06 o 
  -4   1  10      359.35      340.02      3.66 o 
  -3   1  10        2.85        4.57      0.51 o 
  -2   1  10       65.00       68.39      1.17 o 
  -1   1  10      877.52      919.19      6.55 o 
   0   1  10        0.72        0.43      0.34 o 
   1   1  10       23.31       28.49      0.98 o 
   2   1  10      137.72      144.54      3.12 o 
   3   1  10     1005.47     1017.08      9.89 o 
   4   1  10      222.15      227.84      3.60 o 
   5   1  10       37.61       47.18      1.97 o 
   6   1  10     1814.43     1724.19     14.89 o 
   7   1  10      294.49      281.90      4.74 o 
   8   1  10      162.78      149.30      5.31 o 
   9   1  10       80.28       76.92      3.34 o 
  10   1  10      941.26      932.86     10.80 o 
  11   1  10        2.73       -0.37      1.08 o 
  12   1  10      118.76      123.42      4.40 o 
  13   1  10        1.62        2.12      1.83 o 
  14   1  10        5.20        7.70      2.81 o 
  15   1  10       43.26       45.23      5.58 o 
  16   1  10        0.26        1.68      3.55 o 
  17   1  10       16.94       22.66      4.34 o 
 -17   2  10       12.86       11.08      2.30 o 
 -16   2  10       42.54       45.81      4.31 o 
 -15   2  10        3.31        0.30      1.42 o 
 -14   2  10      172.50      168.86      6.85 o 
 -13   2  10        1.20        0.03      1.06 o 
 -12   2  10       46.56       40.66      2.57 o 
 -11   2  10        4.38        2.91      1.01 o 
 -10   2  10      102.02       95.09      3.01 o 
  -9   2  10      235.81      248.37      4.68 o 
  -8   2  10       12.25       16.52      1.72 o 
  -7   2  10      482.03      461.58      5.34 o 
  -6   2  10      435.96      432.50      4.84 o 
  -5   2  10       85.83       93.29      1.91 o 
  -4   2  10      161.25      158.32      3.15 o 
  -3   2  10      281.92      269.17      3.87 o 
  -2   2  10       69.22       82.13      1.29 o 
  -1   2  10      218.67      208.88      3.86 o 
   0   2  10        2.99        2.12      0.45 o 
   1   2  10      279.40      282.59      2.65 o 
   2   2  10       69.91       50.94      1.53 o 
   3   2  10      834.82      847.14      7.28 o 
   4   2  10      220.33      226.65      3.95 o 
   5   2  10      761.56      720.66      8.40 o 
   6   2  10       13.20       12.85      1.49 o 
   7   2  10      384.88      368.43      5.51 o 
   8   2  10      145.41      141.10      3.51 o 
   9   2  10       33.31       32.43      2.18 o 
  10   2  10        3.54        6.55      1.37 o 
  11   2  10        0.82        1.06      1.37 o 
  12   2  10        1.20        1.21      1.45 o 
  13   2  10        2.73        7.24      2.48 o 
  14   2  10       15.63       18.47      3.32 o 
  15   2  10       46.28       51.57      4.76 o 
  16   2  10       40.78       47.67      5.90 o 
  17   2  10       21.92       29.00      4.67 o 
 -17   3  10        7.42        7.47      2.02 o 
 -16   3  10       15.00        7.24      2.43 o 
 -15   3  10       23.51       19.66      3.05 o 
 -14   3  10      108.83      106.45      6.72 o 
 -13   3  10       43.28       38.42      3.61 o 
 -12   3  10      116.59      114.05      5.99 o 
 -11   3  10       15.09        5.99      1.22 o 
 -10   3  10       57.67       65.80      3.00 o 
  -9   3  10       45.79       31.98      2.16 o 
  -8   3  10       13.19       17.13      1.64 o 
  -7   3  10       85.61      101.57      2.38 o 
  -6   3  10      113.97      119.43      2.74 o 
  -5   3  10     1263.74     1277.41     19.63 o 
  -4   3  10      325.32      339.94      6.95 o 
  -3   3  10      917.22      813.29     19.92 o 
  -2   3  10      642.87      680.87      8.43 o 
  -1   3  10      112.93      143.34      2.18 o 
   0   3  10      315.07      353.72      4.06 o 
   1   3  10      117.90      110.09      2.18 o 
   2   3  10       94.38      119.97      2.22 o 
   3   3  10        1.05        1.06      0.91 o 
   4   3  10      320.02      297.29      4.42 o 
   5   3  10      197.59      200.43      3.89 o 
   6   3  10       83.03       60.11      2.95 o 
   7   3  10       38.08       37.92      2.23 o 
   8   3  10      142.30      127.66      3.37 o 
   9   3  10       24.69       24.41      1.93 o 
  10   3  10        0.31       -0.44      1.43 o 
  11   3  10        0.08        1.08      1.26 o 
  12   3  10      220.90      204.32      5.52 o 
  13   3  10       81.02       91.25      5.51 o 
  14   3  10      224.51      234.84     10.08 o 
  15   3  10      290.47      285.18      9.71 o 
  16   3  10       74.26       78.63      7.19 o 
  17   3  10        1.53        4.95      3.12 o 
 -17   4  10        0.17        0.33      1.45 o 
 -16   4  10       26.24       23.01      2.53 o 
 -15   4  10        0.06        0.62      1.25 o 
 -14   4  10       12.88        8.62      1.72 o 
 -13   4  10       35.87       36.28      2.72 o 
 -12   4  10       42.51       38.84      2.67 o 
 -11   4  10        1.30       -0.63      0.89 o 
 -10   4  10        3.76        5.19      1.47 o 
  -9   4  10       13.74       16.17      1.55 o 
  -8   4  10      119.37      136.76      3.43 o 
  -7   4  10        8.25        7.89      0.86 o 
  -6   4  10      290.32      307.72      3.97 o 
  -5   4  10       97.66       90.68      2.10 o 
  -4   4  10      151.98      124.10      4.16 o 
  -3   4  10        0.39       -0.34      0.71 o 
  -2   4  10      416.34      400.61      4.19 o 
  -1   4  10      400.75      408.68      5.37 o 
   0   4  10     1056.34     1068.66     10.37 o 
   1   4  10        6.57        5.77      0.86 o 
   2   4  10       38.22       45.61      1.37 o 
   3   4  10      189.31      176.88      3.61 o 
   4   4  10        3.93        4.81      0.78 o 
   5   4  10       24.83       24.29      1.60 o 
   6   4  10       78.68       65.52      2.48 o 
   7   4  10        4.19        3.81      1.05 o 
   8   4  10        3.89        1.18      1.01 o 
   9   4  10       46.03       45.84      3.18 o 
  10   4  10        5.33        5.26      1.54 o 
  11   4  10       20.18       18.92      2.14 o 
  12   4  10       19.73       14.36      2.33 o 
  13   4  10       33.33       35.13      3.96 o 
  14   4  10      395.19      407.00     10.99 o 
  15   4  10      168.27      180.95      8.91 o 
  16   4  10      169.22      184.03      9.42 o 
  17   4  10        0.89       10.33      3.32 o 
 -17   5  10        0.41        1.88      1.95 o 
 -16   5  10        1.18       -0.82      1.47 o 
 -15   5  10      102.29       95.66      4.26 o 
 -14   5  10       24.19       19.10      2.54 o 
 -13   5  10       36.11       40.20      2.90 o 
 -12   5  10       32.84       35.01      2.64 o 
 -11   5  10        7.05        7.73      1.48 o 
 -10   5  10       18.15       13.81      1.67 o 
  -9   5  10       47.52       49.30      3.32 o 
  -8   5  10       26.43       21.29      1.74 o 
  -7   5  10      590.69      555.36     10.12 o 
  -6   5  10        0.47        0.78      0.66 o 
  -5   5  10     1085.79     1085.53     11.20 o 
  -4   5  10      439.13      454.95      5.61 o 
  -3   5  10      406.41      406.36      4.43 o 
  -2   5  10      476.63      495.51      5.92 o 
  -1   5  10      308.18      291.64      3.78 o 
   0   5  10      224.51      232.13      4.19 o 
   1   5  10      719.49      761.26      8.46 o 
   2   5  10       12.29       11.49      0.91 o 
   3   5  10       98.38       78.42      2.48 o 
   4   5  10       38.90       50.10      2.72 o 
   5   5  10      428.06      414.96      7.04 o 
   6   5  10       20.10       28.76      2.01 o 
   7   5  10      101.23       99.75      3.98 o 
   8   5  10       76.39       84.74      2.85 o 
   9   5  10      293.08      290.90      5.99 o 
  10   5  10      308.51      332.88      7.41 o 
  11   5  10       10.48       11.54      2.39 o 
  12   5  10      108.94      127.79      5.21 o 
  13   5  10        1.38        0.13      2.11 o 
  14   5  10       20.96       22.69      3.63 o 
  15   5  10       30.09       34.18      4.22 o 
  16   5  10      289.40      300.99      9.99 o 
 -16   6  10        7.01        5.76      1.81 o 
 -15   6  10        7.00        5.40      1.68 o 
 -14   6  10       35.52       31.06      2.84 o 
 -13   6  10        0.13        0.83      1.28 o 
 -12   6  10        0.79        1.39      1.25 o 
 -11   6  10       86.90       86.23      3.49 o 
 -10   6  10       15.69       14.01      1.71 o 
  -9   6  10       20.55       16.48      2.38 o 
  -8   6  10        0.97        1.09      1.41 o 
  -7   6  10      308.51      303.00      7.46 o 
  -6   6  10        6.42        7.58      3.42 o 
  -5   6  10      112.53       98.90      4.35 o 
  -4   6  10       97.31       93.78      3.58 o 
  -3   6  10      513.01      499.28      9.72 o 
  -2   6  10      525.34      523.70      7.05 o 
  -1   6  10       30.93       40.33      1.82 o 
   0   6  10      178.18      176.74      3.52 o 
   1   6  10      254.06      232.51      3.59 o 
   2   6  10      257.03      230.45      3.95 o 
   3   6  10      152.91      142.40      3.50 o 
   4   6  10      638.46      577.39      9.31 o 
   5   6  10      719.86      644.91      9.53 o 
   6   6  10        1.01        1.40      1.08 o 
   7   6  10      368.21      341.07      7.01 o 
   8   6  10      279.36      272.36      6.44 o 
   9   6  10        2.83        4.53      1.42 o 
  10   6  10       17.87       19.53      1.99 o 
  11   6  10        6.48        5.84      1.66 o 
  12   6  10        0.70        0.44      1.44 o 
  13   6  10       85.99       89.40      4.96 o 
  14   6  10      503.28      517.11     14.12 o 
  15   6  10        0.00        1.35      2.29 o 
  16   6  10       24.38       26.47      3.44 o 
 -16   7  10      333.09      357.63      9.75 o 
 -15   7  10       91.16       94.05      5.12 o 
 -14   7  10       43.47       45.93      4.34 o 
 -13   7  10        2.49        1.90      1.83 o 
 -12   7  10      128.19      120.76      5.62 o 
 -11   7  10       60.43       65.64      5.51 o 
 -10   7  10      115.14      107.22      5.55 o 
  -9   7  10      270.41      286.92      7.99 o 
  -8   7  10       21.72       21.75      2.73 o 
  -7   7  10      209.32      204.02      6.38 o 
  -6   7  10       94.54      102.48      4.46 o 
  -5   7  10       53.10       63.25      3.56 o 
  -4   7  10       52.83       55.47      3.39 o 
  -3   7  10      150.19      131.26      4.67 o 
  -2   7  10        0.07        0.75      0.78 o 
  -1   7  10       46.49       41.03      2.14 o 
   0   7  10        4.93        3.55      0.95 o 
   1   7  10       88.17       98.36      2.08 o 
   2   7  10      229.36      240.24      4.25 o 
   3   7  10       22.39       15.36      1.46 o 
   4   7  10      343.75      325.89      6.90 o 
   5   7  10        0.11        0.73      2.70 o 
   6   7  10      414.35      417.06      7.82 o 
   7   7  10      212.83      203.24      6.34 o 
   8   7  10        6.02        5.91      1.80 o 
   9   7  10      321.24      305.36      9.43 o 
  10   7  10      155.93      150.55      6.06 o 
  11   7  10      171.67      171.16      6.80 o 
  12   7  10      145.24      157.45      5.65 o 
  13   7  10      124.83      145.67      5.79 o 
  14   7  10       90.24       91.09      5.24 o 
  15   7  10       21.21       21.34      3.19 o 
 -15   8  10      287.32      308.29     13.37 o 
 -14   8  10      260.23      276.57     18.18 o 
 -13   8  10        6.07        5.70      2.31 o 
 -12   8  10       86.64       93.81      6.36 o 
 -11   8  10      106.29      113.01      5.56 o 
 -10   8  10       61.25       58.52      4.57 o 
  -9   8  10       77.17       79.74      5.12 o 
  -8   8  10        3.33        8.24      2.12 o 
  -7   8  10      192.31      190.78      9.42 o 
  -6   8  10      123.49      124.74      5.20 o 
  -5   8  10       11.56        4.25      1.61 o 
  -4   8  10      124.82      123.57      4.52 o 
  -3   8  10       34.62       37.75      3.00 o 
  -2   8  10       28.58       29.85      2.49 o 
  -1   8  10       26.18       18.67      1.74 o 
   0   8  10       20.46       18.76      2.81 o 
   1   8  10       41.21       38.47      1.90 o 
   2   8  10      548.32      549.91      7.21 o 
   3   8  10       57.34       54.52      2.45 o 
   4   8  10      252.24      260.20      6.29 o 
   5   8  10       10.11       13.41      2.11 o 
   6   8  10        6.51        7.71      1.85 o 
   7   8  10      217.30      196.08      6.44 o 
   8   8  10        1.04        2.70      2.00 o 
   9   8  10       11.81        6.39      2.34 o 
  10   8  10       23.76       17.24      3.35 o 
  11   8  10       32.68       32.71      3.81 o 
  12   8  10       78.25       85.53      6.08 o 
  13   8  10       89.41       94.24      9.40 o 
  14   8  10       97.99      101.59      8.43 o 
  15   8  10        2.80       11.88      7.20 o 
 -14   9  10        1.03       -1.23      2.32 o 
 -13   9  10        6.95        5.27      3.34 o 
 -12   9  10       38.79       46.88      5.63 o 
 -11   9  10      119.44      133.68      6.22 o 
 -10   9  10       14.85       10.97      2.55 o 
  -9   9  10       33.77       26.78      3.41 o 
  -8   9  10        1.71        2.91      1.86 o 
  -7   9  10      152.60      147.35      8.11 o 
  -6   9  10       53.31       54.98      3.86 o 
  -5   9  10      171.69      178.72      5.69 o 
  -4   9  10        0.06        0.25      1.32 o 
  -3   9  10      149.00      152.49      5.13 o 
  -2   9  10        3.13        6.55      1.30 o 
  -1   9  10      106.73      106.69      3.47 o 
   0   9  10        6.73        3.61      0.86 o 
   1   9  10       19.16       22.08      1.64 o 
   2   9  10      212.52      219.95      4.44 o 
   3   9  10       30.28       29.76      2.40 o 
   4   9  10      139.57      142.86     11.32 o 
   5   9  10       56.58       54.48      3.87 o 
   6   9  10       18.95       21.02      3.68 o 
   7   9  10       22.71       26.36      3.47 o 
   8   9  10        0.05        0.54      1.76 o 
   9   9  10       57.86       59.94      5.37 o 
  10   9  10      276.70      275.18     10.24 o 
  11   9  10       56.82       59.56      4.99 o 
  12   9  10      252.94      232.35      8.39 o 
  13   9  10       57.98       44.92      6.15 o 
  14   9  10       17.67       19.20      4.87 o 
 -13  10  10       15.27        7.81      3.85 o 
 -12  10  10        0.01        1.95      4.40 o 
 -11  10  10       64.35       65.18      6.62 o 
 -10  10  10       55.32       67.86      5.31 o 
  -9  10  10       81.52       87.47      5.79 o 
  -8  10  10        0.11       -1.12      1.65 o 
  -7  10  10      159.48      162.03      6.60 o 
  -6  10  10        4.98        3.35      1.90 o 
  -5  10  10        0.50        0.09      1.67 o 
  -4  10  10       26.54       29.75      3.35 o 
  -3  10  10       87.72       72.48      4.91 o 
  -2  10  10       13.36       17.62      2.08 o 
  -1  10  10       69.91       64.41      4.44 o 
   0  10  10        0.39        1.24      0.92 o 
   1  10  10      190.50      184.37      4.73 o 
   2  10  10      313.33      314.87      6.58 o 
   3  10  10      120.47      113.42      5.50 o 
   4  10  10       79.37       75.43      8.75 o 
   5  10  10      163.21      163.57      6.70 o 
   6  10  10      205.65      212.31      7.99 o 
   7  10  10        1.21       -0.18      1.62 o 
   8  10  10       53.44       55.90      5.16 o 
   9  10  10       55.58       58.69      5.51 o 
  10  10  10       71.98       80.68      6.62 o 
  11  10  10        9.44       10.12      2.79 o 
  12  10  10      217.31      200.85     13.94 o 
  13  10  10       71.67       72.01     10.34 o 
 -12  11  10        9.88        6.50      3.52 o 
 -11  11  10       40.98       32.36      5.24 o 
 -10  11  10        6.90        7.02      3.29 o 
  -9  11  10      103.04      117.64      7.75 o 
  -8  11  10        7.53        7.59      3.25 o 
  -7  11  10      199.08      203.22      9.68 o 
  -6  11  10      193.13      160.50      8.52 o 
  -5  11  10      130.28      118.13      7.32 o 
  -4  11  10       68.30       58.93     12.43 o 
  -3  11  10       53.15       53.99      8.96 o 
  -2  11  10        5.62        3.68      1.72 o 
  -1  11  10       23.56       17.55      2.69 o 
   0  11  10        0.09        0.85      1.15 o 
   1  11  10        4.40        3.11      1.27 o 
   2  11  10       39.29       40.04      3.13 o 
   3  11  10       38.36       35.86      4.87 o 
   4  11  10      210.10      199.71     10.71 o 
   5  11  10        0.34        0.28      1.70 o 
   6  11  10      173.14      172.38      7.43 o 
   7  11  10       45.51       50.96      4.91 o 
   8  11  10       20.54       18.16      3.30 o 
   9  11  10        0.00       -0.47      1.93 o 
  10  11  10       14.60        9.45      3.10 o 
  11  11  10      113.97      114.09      6.60 o 
  12  11  10       42.18       39.87      5.94 o 
 -10  12  10       68.31       78.02      7.74 o 
  -9  12  10      180.58      174.72     16.78 o 
  -8  12  10       24.35       25.96      4.67 o 
  -7  12  10       18.08       18.34      8.82 o 
  -6  12  10       32.56       32.03      5.04 o 
  -5  12  10       65.48       89.27      7.65 o 
  -4  12  10      159.79      163.72      8.80 o 
  -3  12  10       35.54       53.07      6.00 o 
  -2  12  10       64.67       64.53      4.31 o 
  -1  12  10       21.73       21.52      1.77 o 
   0  12  10       13.89       12.70      2.17 o 
   1  12  10        0.02        0.19      1.19 o 
   2  12  10      240.64      255.61      7.00 o 
   3  12  10       10.18        9.95      2.38 o 
   4  12  10       74.67       78.82      7.28 o 
   5  12  10       57.20       61.62      5.18 o 
   6  12  10        0.17        0.98      1.76 o 
   7  12  10       10.26        8.78      4.16 o 
   8  12  10       10.19       14.84      3.14 o 
   9  12  10        0.79        0.66      2.25 o 
  10  12  10       25.69       14.81      4.15 o 
  -9  13  10        8.12        7.24      3.57 o 
  -8  13  10       40.65       31.99      5.23 o 
  -7  13  10       99.34       94.82      8.29 o 
  -6  13  10        0.03        0.90      2.71 o 
  -5  13  10       33.08       29.60      4.89 o 
  -4  13  10        4.73       -2.22      3.14 o 
  -3  13  10       72.63       80.47      7.46 o 
  -2  13  10       12.62       10.93      2.75 o 
  -1  13  10       11.00        9.17      1.60 o 
   0  13  10        0.07        0.39      1.40 o 
   1  13  10       10.30       11.64      2.06 o 
   2  13  10        4.34        3.96      1.73 o 
   3  13  10        0.03       -1.48      1.48 o 
   4  13  10        6.82       12.48      2.64 o 
   5  13  10      121.28      129.59      6.60 o 
   6  13  10        1.47        3.75      2.29 o 
   7  13  10        0.44        1.92      2.35 o 
   8  13  10        4.59        7.65      2.84 o 
  -6  14  10       70.17       84.57     11.32 o 
  -5  14  10       82.41       70.02     10.16 o 
  -4  14  10       19.15       26.18      3.90 o 
  -3  14  10       19.29       26.47      3.81 o 
  -2  14  10        0.05       -0.89      1.88 o 
  -1  14  10       28.45       26.21      2.86 o 
   0  14  10       87.64       89.44      4.00 o 
   1  14  10      245.17      266.96      7.76 o 
   2  14  10        8.40        6.29      1.91 o 
   3  14  10       28.75       23.80      3.94 o 
   4  14  10        4.25        5.87      2.33 o 
   5  14  10       41.42       34.37      6.38 o 
   6  14  10        3.11        3.45      3.65 o 
  -1  15  10       10.92        8.43      3.97 o 
   0  15  10        6.32        8.80      1.78 o 
   1  15  10       13.84       16.91      3.69 o 
 -17   1  11        2.34        0.72      1.56 o 
 -16   1  11       17.74       17.84      2.22 o 
 -15   1  11        6.79        8.11      1.73 o 
 -14   1  11      336.17      343.50      7.31 o 
 -13   1  11        3.54        5.60      1.46 o 
 -12   1  11      377.15      377.67      7.15 o 
 -11   1  11       59.39       57.90      2.59 o 
 -10   1  11       29.01       23.22      1.77 o 
  -9   1  11        4.83        3.92      0.96 o 
  -8   1  11      608.73      585.88      7.01 o 
  -7   1  11        1.31        1.44      0.80 o 
  -6   1  11       16.07       13.59      1.54 o 
  -5   1  11      258.45      260.15      4.49 o 
  -4   1  11      421.15      462.78      5.79 o 
  -3   1  11     1337.78     1465.48     12.25 o 
  -2   1  11       41.63       50.31      1.12 o 
  -1   1  11      981.14     1073.28      8.05 o 
   0   1  11       29.28       31.18      1.15 o 
   1   1  11       40.29       39.37      1.23 o 
   2   1  11      251.72      225.03      2.99 o 
   3   1  11       29.96       35.76      1.55 o 
   4   1  11      511.06      498.63      5.86 o 
   5   1  11      463.91      439.05      5.69 o 
   6   1  11       65.74       62.44      2.37 o 
   7   1  11      487.99      472.32      6.58 o 
   8   1  11      150.23      160.22      3.80 o 
   9   1  11        2.29       -0.58      1.19 o 
  10   1  11       62.84       60.73      3.05 o 
  11   1  11       38.92       31.65      2.36 o 
  12   1  11        4.44        2.36      1.58 o 
  13   1  11       60.04       80.68      6.66 o 
  14   1  11        5.00        3.93      2.23 o 
  15   1  11       57.07       70.83      5.71 o 
  16   1  11        1.70        3.08      4.51 o 
  17   1  11        0.81        6.04      4.84 o 
 -17   2  11        0.07       -0.93      1.53 o 
 -16   2  11        1.81        2.73      1.61 o 
 -15   2  11       65.39       59.05      5.94 o 
 -14   2  11       97.79       97.09      4.88 o 
 -13   2  11       11.30        7.52      1.64 o 
 -12   2  11       91.38       91.87      3.59 o 
 -11   2  11        1.44        0.45      0.94 o 
 -10   2  11       25.74       26.73      1.88 o 
  -9   2  11      282.90      298.76      5.11 o 
  -8   2  11      119.33      108.49      3.30 o 
  -7   2  11      327.20      340.81      5.02 o 
  -6   2  11       75.13       69.97      1.95 o 
  -5   2  11      151.35      146.36      3.44 o 
  -4   2  11      662.20      690.64      8.10 o 
  -3   2  11      728.76      718.04      7.48 o 
  -2   2  11       98.67       87.83      2.13 o 
  -1   2  11       10.86        8.24      0.88 o 
   0   2  11      468.41      489.94      5.50 o 
   1   2  11       34.31       36.48      1.72 o 
   2   2  11        6.53       11.24      0.88 o 
   3   2  11     1442.05     1461.50     12.14 o 
   4   2  11      744.95      688.24      8.38 o 
   5   2  11      752.40      771.99      8.50 o 
   6   2  11       32.41       31.31      2.00 o 
   7   2  11       83.99       85.42      2.76 o 
   8   2  11      992.45      920.91     11.29 o 
   9   2  11        3.64        1.92      1.10 o 
  10   2  11        0.00        1.23      1.16 o 
  11   2  11        3.26        4.31      1.40 o 
  12   2  11       21.63       19.41      2.36 o 
  13   2  11       32.64       31.78      3.31 o 
  14   2  11        0.34        1.40      2.19 o 
  15   2  11        0.09        2.66      2.48 o 
  16   2  11        0.24        8.01      3.16 o 
  17   2  11      123.36      135.55      8.36 o 
 -17   3  11       12.15        8.66      2.11 o 
 -16   3  11        0.06       -0.01      1.43 o 
 -15   3  11        7.23        5.93      2.43 o 
 -14   3  11        0.43        1.21      1.36 o 
 -13   3  11      103.30      109.13      3.80 o 
 -12   3  11       16.21       17.32      1.81 o 
 -11   3  11        0.99        0.89      0.96 o 
 -10   3  11       73.27       75.67      2.77 o 
  -9   3  11      529.94      508.13      7.35 o 
  -8   3  11        0.01        0.74      0.74 o 
  -7   3  11       37.29       37.13      1.39 o 
  -6   3  11       70.84       64.12      2.82 o 
  -5   3  11      237.52      235.10      5.22 o 
  -4   3  11       85.50       86.77      2.85 o 
  -3   3  11       65.52       68.07      3.21 o 
  -2   3  11       86.24       74.70      2.12 o 
  -1   3  11       38.99       48.78      2.37 o 
   0   3  11      388.14      443.31      4.85 o 
   1   3  11        2.03        2.61      0.80 o 
   2   3  11       79.96       69.00      1.66 o 
   3   3  11       15.53       19.86      1.24 o 
   4   3  11      489.78      553.84      8.52 o 
   5   3  11       18.73       14.99      2.31 o 
   6   3  11      184.78      186.20      5.54 o 
   7   3  11      595.29      647.96     10.06 o 
   8   3  11        7.47       10.77      1.77 o 
   9   3  11       22.24       20.38      1.84 o 
  10   3  11        5.31        9.83      1.56 o 
  11   3  11       17.27       13.89      2.00 o 
  12   3  11       34.43       33.04      2.93 o 
  13   3  11      526.20      551.92     11.08 o 
  14   3  11       58.89       54.65      5.17 o 
  15   3  11       83.60       94.02      7.31 o 
  16   3  11        7.08        6.01      3.31 o 
 -16   4  11        0.00       -0.46      1.50 o 
 -15   4  11        3.64        3.26      1.76 o 
 -14   4  11        5.05        5.61      1.36 o 
 -13   4  11       38.14       27.66      3.29 o 
 -12   4  11       48.10       47.38      2.88 o 
 -11   4  11       32.50       36.53      2.45 o 
 -10   4  11       47.42       58.64      2.73 o 
  -9   4  11       37.50       33.06      2.00 o 
  -8   4  11      221.45      215.00      5.01 o 
  -7   4  11       20.59       18.52      1.09 o 
  -6   4  11       48.39       37.74      2.70 o 
  -5   4  11       22.71       22.39      1.96 o 
  -4   4  11     1938.60     1907.39     19.16 o 
  -3   4  11      386.35      392.57      6.61 o 
  -2   4  11      776.43      756.83      6.79 o 
  -1   4  11      212.06      205.22      2.92 o 
   0   4  11        0.08        0.92      0.54 o 
   1   4  11      118.93      111.06      2.69 o 
   2   4  11       16.77        8.89      0.78 o 
   3   4  11       29.68       28.41      1.74 o 
   4   4  11        2.59        7.70      1.02 o 
   5   4  11       56.25       59.60      2.22 o 
   6   4  11      107.74      109.06      3.62 o 
   7   4  11        0.63        1.14      1.00 o 
   8   4  11      104.58       82.56      2.82 o 
   9   4  11      322.74      341.86      5.95 o 
  10   4  11       29.34       28.37      2.51 o 
  11   4  11      125.39      137.13      5.65 o 
  12   4  11        4.08        3.75      1.67 o 
  13   4  11        7.98        4.74      2.66 o 
  14   4  11        4.84        7.57      3.96 o 
  15   4  11      251.70      264.30      9.20 o 
  16   4  11       84.56       75.78      5.99 o 
 -16   5  11       21.21       19.61      2.51 o 
 -15   5  11       22.13       26.16      2.64 o 
 -14   5  11        4.74        0.98      1.82 o 
 -13   5  11       10.23        8.09      1.66 o 
 -12   5  11      268.58      285.23      6.68 o 
 -11   5  11        2.34        0.69      1.05 o 
 -10   5  11       43.87       50.35      2.63 o 
  -9   5  11      225.77      225.39      4.85 o 
  -8   5  11        1.67        1.03      1.24 o 
  -7   5  11       25.15       25.73      2.51 o 
  -6   5  11        4.25        4.90      0.81 o 
  -5   5  11        7.16        6.33      1.34 o 
  -4   5  11      266.74      303.61      5.77 o 
  -3   5  11      462.28      449.83      6.46 o 
  -2   5  11      290.13      273.49      3.50 o 
  -1   5  11      203.50      194.49      3.00 o 
   0   5  11       29.43       26.65      1.54 o 
   1   5  11       53.02       48.06      3.02 o 
   2   5  11      514.42      442.79      4.65 o 
   3   5  11      153.71      154.07      3.48 o 
   4   5  11      425.60      407.67      6.38 o 
   5   5  11      367.27      313.01      5.70 o 
   6   5  11       24.72       17.62      1.67 o 
   7   5  11       34.02       40.05      2.47 o 
   8   5  11        1.01        2.66      1.13 o 
   9   5  11        0.94        0.70      1.01 o 
  10   5  11        0.84        2.00      1.72 o 
  11   5  11      109.86      120.17      4.49 o 
  12   5  11        5.11        5.42      1.90 o 
  13   5  11        0.81        4.63      2.31 o 
  14   5  11      218.63      235.28      8.44 o 
  15   5  11        7.47       12.54      2.88 o 
  16   5  11       85.90      100.09      6.49 o 
 -16   6  11      136.08      142.13      6.03 o 
 -15   6  11        4.79        5.37      1.79 o 
 -14   6  11        5.01        6.88      1.69 o 
 -13   6  11       25.31       27.76      2.55 o 
 -12   6  11       77.43       86.28      3.76 o 
 -11   6  11       35.34       32.44      3.32 o 
 -10   6  11       22.59       26.38      2.97 o 
  -9   6  11        7.54        4.63      1.65 o 
  -8   6  11        3.31        3.49      1.51 o 
  -7   6  11       14.27       13.61      2.32 o 
  -6   6  11      317.02      323.86      8.32 o 
  -5   6  11       17.37       20.03      1.42 o 
  -4   6  11      711.27      655.59     11.87 o 
  -3   6  11       46.89       46.79      1.59 o 
  -2   6  11      271.30      271.25      6.39 o 
  -1   6  11      137.41      145.55      3.43 o 
   0   6  11        3.98        0.19      0.76 o 
   1   6  11       11.36        6.55      1.14 o 
   2   6  11      260.63      265.98      3.60 o 
   3   6  11       45.73       50.45      2.29 o 
   4   6  11     1279.87     1136.02     12.79 o 
   5   6  11      142.78      134.93     10.32 o 
   6   6  11       11.12        5.01      1.36 o 
   7   6  11      378.75      349.18      7.17 o 
   8   6  11        0.68       -1.17      1.22 o 
   9   6  11      154.73      153.31      5.10 o 
  10   6  11        0.60        0.78      1.34 o 
  11   6  11        4.05        2.75      1.73 o 
  12   6  11        1.82        3.81      1.60 o 
  13   6  11      239.73      240.21      7.30 o 
  14   6  11       32.89       34.10      3.54 o 
  15   6  11      162.96      173.82      6.78 o 
 -15   7  11        8.68       11.81      2.75 o 
 -14   7  11       77.59       76.88      5.42 o 
 -13   7  11      126.57      137.33      6.18 o 
 -12   7  11        0.00       -1.06      1.86 o 
 -11   7  11      289.42      310.50      8.79 o 
 -10   7  11      106.76       99.58      4.96 o 
  -9   7  11      128.00      126.35      5.32 o 
  -8   7  11       16.93       19.81      2.85 o 
  -7   7  11       14.38       12.58      2.09 o 
  -6   7  11      173.90      182.03      5.48 o 
  -5   7  11      100.68       95.02      6.84 o 
  -4   7  11       54.65       51.63      3.37 o 
  -3   7  11        3.47        5.60      1.08 o 
  -2   7  11      180.57      159.49      4.96 o 
  -1   7  11       20.90       26.01      1.91 o 
   0   7  11        5.16        9.12      1.90 o 
   1   7  11       71.48       70.26      2.72 o 
   2   7  11       51.31       46.27      1.96 o 
   3   7  11       19.30       17.66      2.02 o 
   4   7  11      246.06      258.91      5.25 o 
   5   7  11       10.70        6.82      1.78 o 
   6   7  11       27.44       26.73      2.34 o 
   7   7  11     1017.50      924.28     15.20 o 
   8   7  11      204.94      205.50      6.67 o 
   9   7  11       21.51       21.32      2.97 o 
  10   7  11      127.04      120.59      6.89 o 
  11   7  11        1.16        3.20      2.16 o 
  12   7  11       61.96       50.96      4.61 o 
  13   7  11       55.91       53.33      6.27 o 
  14   7  11        0.52        3.14      5.87 o 
  15   7  11        0.13       -3.19      3.19 o 
 -14   8  11        0.03        4.28      2.52 o 
 -13   8  11      124.59      144.04      8.45 o 
 -12   8  11        0.88        4.85      2.99 o 
 -11   8  11        0.66        0.09      1.84 o 
 -10   8  11      123.84      122.46     10.03 o 
  -9   8  11      302.96      289.52      8.39 o 
  -8   8  11       30.47       30.99      4.54 o 
  -7   8  11      138.28      136.07      5.97 o 
  -6   8  11      321.76      334.63      7.87 o 
  -5   8  11        1.64        0.39      1.37 o 
  -4   8  11       35.92       38.54      3.03 o 
  -3   8  11       19.20       20.14      1.77 o 
  -2   8  11       10.90        9.27      1.38 o 
  -1   8  11       22.07       17.69      1.72 o 
   0   8  11      146.74      139.57      5.12 o 
   1   8  11        6.97        7.21      1.31 o 
   2   8  11      109.62      106.45      2.86 o 
   3   8  11        5.01        5.96      1.20 o 
   4   8  11        2.74        1.90      1.07 o 
   5   8  11      232.35      205.26      9.03 o 
   6   8  11       30.29       28.13      2.90 o 
   7   8  11      311.55      300.24      9.08 o 
   8   8  11       17.69       16.70      4.56 o 
   9   8  11       10.99       14.40      2.97 o 
  10   8  11      203.07      192.54      7.05 o 
  11   8  11       12.44       10.50      4.30 o 
  12   8  11        4.21       -0.07      2.49 o 
  13   8  11        0.33       -1.96      4.27 o 
  14   8  11      145.67      167.35      9.53 o 
 -13   9  11        5.43        2.50      2.50 o 
 -12   9  11        8.21       15.38      5.05 o 
 -11   9  11        9.88       12.86      2.72 o 
 -10   9  11       66.68       73.01      5.28 o 
  -9   9  11       39.76       39.11      3.91 o 
  -8   9  11       72.85       80.02      5.33 o 
  -7   9  11       21.81       22.50      2.69 o 
  -6   9  11       95.95       91.14      4.42 o 
  -5   9  11        0.94       -0.07      1.32 o 
  -4   9  11        0.24       -1.21      1.21 o 
  -3   9  11       23.75       22.56      2.00 o 
  -2   9  11      151.86      141.38      4.01 o 
  -1   9  11      101.53      100.40      3.79 o 
   0   9  11      142.10      131.21      3.99 o 
   1   9  11      136.71      144.40      3.06 o 
   2   9  11       22.61       23.53      1.75 o 
   3   9  11      253.96      255.48      6.73 o 
   4   9  11       20.98       20.85      2.40 o 
   5   9  11      300.72      319.44     10.25 o 
   6   9  11       24.52       21.63      2.89 o 
   7   9  11        2.77        2.86      1.97 o 
   8   9  11      298.45      265.69      9.32 o 
   9   9  11       10.78       11.28      2.75 o 
  10   9  11        6.22        7.03      2.64 o 
  11   9  11      607.45      623.58     13.77 o 
  12   9  11      215.55      218.33      8.24 o 
  13   9  11       65.54       63.07      7.04 o 
 -12  10  11        8.23        9.18      3.43 o 
 -11  10  11       31.37       37.67      4.25 o 
 -10  10  11       25.82       17.62      3.18 o 
  -9  10  11       71.85       76.14      5.45 o 
  -8  10  11      234.71      243.47     10.90 o 
  -7  10  11       45.34       49.26      4.92 o 
  -6  10  11       93.82       99.20      6.23 o 
  -5  10  11       51.69       59.15      4.66 o 
  -4  10  11        5.64        4.55      2.24 o 
  -3  10  11       69.21       67.06      3.45 o 
  -2  10  11      201.57      205.19      6.34 o 
  -1  10  11       21.59       22.62      2.36 o 
   0  10  11      127.97      130.98      5.13 o 
   1  10  11        6.09        5.89      1.17 o 
   2  10  11        3.88        3.36      1.76 o 
   3  10  11       49.20       57.67      4.00 o 
   4  10  11        0.48       -0.90      1.26 o 
   5  10  11      220.27      202.38      7.57 o 
   6  10  11      135.13      136.63      6.31 o 
   7  10  11      128.96      130.38     10.08 o 
   8  10  11        7.20        5.43      2.75 o 
   9  10  11       66.59       58.93      5.50 o 
  10  10  11       64.96       61.78      5.91 o 
  11  10  11       43.37       51.15      5.52 o 
  12  10  11       10.79        8.81      4.23 o 
 -11  11  11       22.56       18.22      7.14 o 
 -10  11  11       61.24       73.70      8.82 o 
  -9  11  11       15.92       14.64      3.78 o 
  -8  11  11        1.96       -1.66      3.53 o 
  -7  11  11      116.12      108.47      7.70 o 
  -6  11  11      107.39      110.85      7.29 o 
  -5  11  11       10.46        7.89      4.32 o 
  -4  11  11       78.99       92.99      7.45 o 
  -3  11  11       82.16       81.47      4.51 o 
  -2  11  11       98.01       98.60      4.75 o 
  -1  11  11      109.48      116.88      5.91 o 
   0  11  11      139.50      137.63      8.23 o 
   1  11  11       10.15        7.99      1.36 o 
   2  11  11       29.63       27.66      2.35 o 
   3  11  11        6.50        4.45      2.06 o 
   4  11  11       14.75       12.09      2.49 o 
   5  11  11       19.75       18.36      3.00 o 
   6  11  11       15.37       16.06      2.93 o 
   7  11  11      137.32      149.54      7.04 o 
   8  11  11       46.10       46.53      8.39 o 
   9  11  11       47.55       49.94      6.19 o 
  10  11  11        4.45        2.35      4.95 o 
  11  11  11       30.96       35.78      4.28 o 
 -10  12  11       26.16       26.30      5.09 o 
  -9  12  11        0.68        1.16      2.94 o 
  -8  12  11       67.81       75.71      7.35 o 
  -7  12  11      197.84      208.95     10.18 o 
  -6  12  11      220.07      221.56     10.38 o 
  -5  12  11      209.48      213.54     10.10 o 
  -4  12  11      297.34      297.17      8.40 o 
  -3  12  11        7.31        0.84      1.87 o 
  -2  12  11       10.10        7.54      2.11 o 
  -1  12  11        5.56        0.72      2.69 o 
   0  12  11        3.77        2.28      1.79 o 
   1  12  11        2.24        1.74      1.18 o 
   2  12  11        6.29        6.36      1.68 o 
   3  12  11       12.55       13.86      2.48 o 
   4  12  11       31.68       30.85      3.57 o 
   5  12  11       60.51       64.33      5.17 o 
   6  12  11       19.94       16.78      7.51 o 
   7  12  11       17.37       21.69      3.48 o 
   8  12  11       44.61       47.04      5.04 o 
   9  12  11       53.67       46.94      7.84 o 
  -8  13  11       40.92       32.78      5.43 o 
  -7  13  11       19.34       19.45      4.33 o 
  -6  13  11       86.17       97.52     10.33 o 
  -5  13  11       63.75       60.35      6.76 o 
  -4  13  11       22.97       27.41      3.39 o 
  -3  13  11       21.32       20.46      2.94 o 
  -2  13  11        1.55        5.18      2.37 o 
  -1  13  11        0.13       -0.68      1.61 o 
   0  13  11        9.80        5.93      2.44 o 
   1  13  11       13.43       13.54      2.14 o 
   2  13  11        4.99        5.84      1.64 o 
   3  13  11        6.80        4.88      1.90 o 
   4  13  11       41.33       45.08      5.34 o 
   5  13  11        7.54        6.61      2.35 o 
   6  13  11        0.94        0.87      1.89 o 
   7  13  11       10.76        5.95      2.59 o 
  -5  14  11       62.25       61.76      5.62 o 
  -4  14  11       56.35       62.64      5.57 o 
  -3  14  11        1.24        3.54      2.21 o 
  -2  14  11       15.45       17.15      5.50 o 
  -1  14  11       11.53       10.46      5.90 o 
   0  14  11      105.25      116.28      6.81 o 
   1  14  11       83.98       81.36      3.31 o 
   2  14  11       68.55       77.37      4.38 o 
   3  14  11       69.84       70.34      7.76 o 
   4  14  11       16.27       15.92      3.03 o 
 -17   0  12       30.93       29.89      5.66 o 
 -16   0  12        4.05        3.33      2.98 o 
 -15   0  12      341.56      345.92     14.28 o 
 -14   0  12      353.72      335.84     13.54 o 
 -13   0  12      141.77      171.27      9.03 o 
 -12   0  12        0.27       -1.70      1.71 o 
 -11   0  12       36.40       37.30      4.47 o 
 -10   0  12      112.27       93.98      5.74 o 
  -9   0  12      693.05      659.98     16.56 o 
  -8   0  12        1.74        0.34      1.36 o 
  -7   0  12       28.99       17.07      2.56 o 
  -6   0  12      428.66      438.47     10.98 o 
  -5   0  12      402.95      409.06     10.12 o 
  -4   0  12     2616.38     2614.82     66.93 o 
  -3   0  12     1923.22     2062.91     41.88 o 
  -2   0  12      720.15      770.38     15.08 o 
  -1   0  12      757.91      789.32     14.31 o 
   0   0  12       57.56       53.51      1.57 o 
   1   0  12      741.55      752.07      8.95 o 
   2   0  12       29.45       23.78      2.36 o 
   3   0  12      254.31      243.34      7.47 o 
   4   0  12      239.95      251.71      5.27 o 
   5   0  12        0.57        0.26      1.45 o 
   6   0  12        0.72       -1.44      1.44 o 
   7   0  12      913.84      877.51     13.67 o 
   8   0  12      143.54      128.66      4.96 o 
   9   0  12      275.45      260.12      9.68 o 
  10   0  12       22.13       17.34      3.05 o 
  11   0  12      109.64      123.24      6.57 o 
  12   0  12       36.46       38.93      3.92 o 
  13   0  12       45.92       51.36      5.83 o 
  14   0  12        6.13       12.12      6.16 o 
  15   0  12       11.90       19.04      4.27 o 
  16   0  12        0.01        8.30      4.38 o 
 -17   1  12       26.61       28.74      3.87 o 
 -16   1  12       20.83       15.41      3.50 o 
 -15   1  12        0.16       -0.06      1.81 o 
 -14   1  12      313.77      319.30      9.24 o 
 -13   1  12       61.56       71.92      4.22 o 
 -12   1  12       98.40      103.83      5.99 o 
 -11   1  12      216.33      207.36      6.35 o 
 -10   1  12        5.81        3.75      1.32 o 
  -9   1  12      217.84      200.48      5.58 o 
  -8   1  12       37.03       37.79      3.73 o 
  -7   1  12      514.42      504.89      8.85 o 
  -6   1  12       17.23       17.17      1.60 o 
  -5   1  12      377.56      391.29      6.42 o 
  -4   1  12      282.71      288.48      4.99 o 
  -3   1  12      655.88      626.32      6.32 o 
  -2   1  12      174.36      192.70      2.51 o 
  -1   1  12      365.82      381.37      3.50 o 
   0   1  12      208.90      191.28      3.07 o 
   1   1  12      378.33      371.04      3.99 o 
   2   1  12      101.59       89.14      2.03 o 
   3   1  12       37.48       33.23      1.61 o 
   4   1  12      569.87      526.26      8.75 o 
   5   1  12      314.53      330.68      4.73 o 
   6   1  12      292.81      296.77      4.85 o 
   7   1  12        8.90       10.19      1.39 o 
   8   1  12      131.27      134.99      3.57 o 
   9   1  12      191.23      176.67      4.25 o 
  10   1  12       31.15       35.15      2.46 o 
  11   1  12      128.96      130.13      4.01 o 
  12   1  12       31.61       35.59      2.93 o 
  13   1  12      155.27      155.01      5.85 o 
  14   1  12       24.18       23.43      3.12 o 
  15   1  12        1.07        4.87      2.48 o 
  16   1  12        6.93        8.53      2.65 o 
 -16   2  12        2.98        2.43      1.49 o 
 -15   2  12        0.13       -0.09      1.25 o 
 -14   2  12      217.83      213.63      5.56 o 
 -13   2  12        2.88        3.11      1.35 o 
 -12   2  12      370.89      365.49      8.24 o 
 -11   2  12       32.05       30.91      2.22 o 
 -10   2  12      179.14      172.27      4.90 o 
  -9   2  12       37.81       46.77      2.15 o 
  -8   2  12       88.96       91.64      2.46 o 
  -7   2  12       67.55       75.48      3.51 o 
  -6   2  12      389.44      390.98      6.73 o 
  -5   2  12       53.98       57.66      1.81 o 
  -4   2  12       23.20       21.71      1.63 o 
  -3   2  12      445.54      471.17      5.61 o 
  -2   2  12        1.15        2.02      0.45 o 
  -1   2  12        1.53        2.06      1.05 o 
   0   2  12       16.65       15.47      0.98 o 
   1   2  12       77.72       72.00      2.72 o 
   2   2  12       13.49        6.77      0.78 o 
   3   2  12      671.51      632.38      7.36 o 
   4   2  12      809.17      765.76     10.11 o 
   5   2  12       79.47       66.23      2.32 o 
   6   2  12      346.55      356.88      5.40 o 
   7   2  12        1.02       -0.11      1.01 o 
   8   2  12       49.12       47.55      2.53 o 
   9   2  12       18.66       24.32      2.00 o 
  10   2  12        0.01       -0.26      1.01 o 
  11   2  12        5.90        4.34      1.49 o 
  12   2  12       43.34       44.56      3.20 o 
  13   2  12      338.75      336.47      8.53 o 
  14   2  12       72.17       81.58      5.15 o 
  15   2  12      185.56      206.86     10.99 o 
  16   2  12       42.19       51.79      5.06 o 
 -16   3  12       51.65       45.89      3.45 o 
 -15   3  12        3.21        4.64      1.55 o 
 -14   3  12        4.08        3.71      1.43 o 
 -13   3  12       37.38       37.81      2.85 o 
 -12   3  12      102.89      100.38      6.48 o 
 -11   3  12       80.00       80.14      3.53 o 
 -10   3  12       30.82       35.41      2.18 o 
  -9   3  12       10.71       12.82      1.48 o 
  -8   3  12       41.20       40.54      1.92 o 
  -7   3  12       25.97       31.17      1.50 o 
  -6   3  12      110.26      108.50      3.59 o 
  -5   3  12      232.55      222.88      4.50 o 
  -4   3  12        0.59        1.47      0.84 o 
  -3   3  12      107.70       92.45      6.00 o 
  -2   3  12      169.15      167.26      2.37 o 
  -1   3  12        0.01        0.80      0.42 o 
   0   3  12      162.09      146.58      2.63 o 
   1   3  12      234.55      201.82      4.20 o 
   2   3  12      298.49      296.98      3.67 o 
   3   3  12       22.82       18.97      1.23 o 
   4   3  12      166.08      135.98      3.40 o 
   5   3  12       16.37       19.75      1.70 o 
   6   3  12      954.63      926.95     12.11 o 
   7   3  12       17.16       19.22      2.02 o 
   8   3  12      644.16      673.78      8.52 o 
   9   3  12       31.27       20.54      1.90 o 
  10   3  12       59.43       62.26      3.14 o 
  11   3  12        2.77        3.74      1.56 o 
  12   3  12        5.27        4.97      1.74 o 
  13   3  12       18.11       20.68      2.51 o 
  14   3  12       81.35       84.35      5.97 o 
  15   3  12      197.32      219.96      8.37 o 
  16   3  12      127.66      133.50      9.81 o 
 -16   4  12       44.78       51.52      3.80 o 
 -15   4  12        2.61        2.45      1.58 o 
 -14   4  12       67.09       68.78      3.69 o 
 -13   4  12        0.03        0.99      1.11 o 
 -12   4  12      121.51      137.16      4.23 o 
 -11   4  12        1.10        0.65      1.00 o 
 -10   4  12        8.70        5.31      1.18 o 
  -9   4  12       84.37       81.69      2.72 o 
  -8   4  12      180.00      182.22      6.00 o 
  -7   4  12       85.48       73.23      3.33 o 
  -6   4  12      149.84      151.33      4.22 o 
  -5   4  12      313.00      307.34      6.71 o 
  -4   4  12      259.27      274.66      6.19 o 
  -3   4  12       58.57       61.47      2.53 o 
  -2   4  12      747.06      732.24      7.72 o 
  -1   4  12       61.22       62.20      1.99 o 
   0   4  12      115.18      115.89      2.70 o 
   1   4  12      269.36      249.64      4.83 o 
   2   4  12     1175.88     1033.97     11.91 o 
   3   4  12      165.13      151.13      3.36 o 
   4   4  12      473.05      395.13      6.17 o 
   5   4  12      122.71      115.33      3.95 o 
   6   4  12       27.53       20.23      1.98 o 
   7   4  12       28.86       23.91      3.55 o 
   8   4  12       29.42       29.80      2.32 o 
   9   4  12        8.86        6.42      1.60 o 
  10   4  12       60.44       46.34      3.47 o 
  11   4  12        7.83       11.15      1.87 o 
  12   4  12      113.95      121.38      5.89 o 
  13   4  12       40.09       50.43      4.49 o 
  14   4  12       19.84       20.68      5.80 o 
  15   4  12       41.77       44.73      4.66 o 
  16   4  12       37.67       43.21      6.15 o 
 -16   5  12        3.96        0.64      2.16 o 
 -15   5  12       44.62       47.83      3.29 o 
 -14   5  12       76.85       85.84      4.33 o 
 -13   5  12        0.12        0.39      1.10 o 
 -12   5  12       90.98       89.53      5.49 o 
 -11   5  12      487.51      483.98      9.94 o 
 -10   5  12       41.03       34.02      2.28 o 
  -9   5  12      158.21      161.16      7.66 o 
  -8   5  12       46.62       48.11      3.46 o 
  -7   5  12        2.42        0.50      1.17 o 
  -6   5  12      182.27      170.60      4.74 o 
  -5   5  12     1762.07     1657.30     17.93 o 
  -4   5  12        0.67        2.17      1.04 o 
  -3   5  12     1606.25     1571.39     17.99 o 
  -2   5  12       10.49       16.83      0.93 o 
  -1   5  12       10.98        8.88      1.26 o 
   0   5  12      181.39      165.75      3.40 o 
   1   5  12      307.38      339.18      5.27 o 
   2   5  12      205.08      210.83      4.52 o 
   3   5  12       69.02       94.30      2.84 o 
   4   5  12      593.39      572.89      7.95 o 
   5   5  12      263.62      259.32      5.20 o 
   6   5  12       43.36       42.45      2.76 o 
   7   5  12       20.05       22.34      2.05 o 
   8   5  12      154.45      139.59      4.24 o 
   9   5  12        6.88        8.04      1.70 o 
  10   5  12        1.02        1.38      1.36 o 
  11   5  12      107.08      110.65      5.06 o 
  12   5  12        9.84        7.22      3.26 o 
  13   5  12      248.28      253.71      7.29 o 
  14   5  12       16.94       23.22      3.57 o 
  15   5  12       57.16       64.96      5.54 o 
 -15   6  12        1.11        3.29      2.09 o 
 -14   6  12        0.63        0.23      1.33 o 
 -13   6  12        6.20        6.61      2.19 o 
 -12   6  12       34.00       34.32      3.49 o 
 -11   6  12       75.34       69.79      4.65 o 
 -10   6  12       34.30       32.88      3.63 o 
  -9   6  12        0.01        1.12      1.42 o 
  -8   6  12      181.08      183.96      6.00 o 
  -7   6  12       85.03       79.56      3.99 o 
  -6   6  12      120.80      101.74      4.00 o 
  -5   6  12      294.80      290.48      6.66 o 
  -4   6  12       77.93       73.32      3.37 o 
  -3   6  12     1558.50     1568.94     14.53 o 
  -2   6  12       10.29        9.83      1.15 o 
  -1   6  12       79.41       78.69      2.56 o 
   0   6  12        4.88        5.52      1.11 o 
   1   6  12      205.29      209.29      4.73 o 
   2   6  12      430.58      417.10      6.79 o 
   3   6  12       26.21       29.65      1.84 o 
   4   6  12       54.58       54.18      2.51 o 
   5   6  12       16.38       25.93      2.10 o 
   6   6  12      181.53      169.67      4.76 o 
   7   6  12       56.07       48.64      3.12 o 
   8   6  12        1.42        1.56      1.59 o 
   9   6  12        4.15        0.52      1.37 o 
  10   6  12        0.86        1.47      1.43 o 
  11   6  12       16.06       12.46      2.22 o 
  12   6  12       18.84       14.40      3.12 o 
  13   6  12        7.59        9.44      2.36 o 
  14   6  12       55.13       66.99      5.73 o 
  15   6  12       23.95       33.22      5.35 o 
 -14   7  12      162.19      163.00      6.74 o 
 -13   7  12      163.19      160.62      6.62 o 
 -12   7  12      353.77      368.45     20.31 o 
 -11   7  12       43.43       42.32      3.98 o 
 -10   7  12       79.49       87.62      4.84 o 
  -9   7  12       33.03       25.11      2.96 o 
  -8   7  12      114.38      109.64      7.65 o 
  -7   7  12       71.33       65.21      4.31 o 
  -6   7  12        0.28        0.54      1.30 o 
  -5   7  12      139.12      136.80      4.78 o 
  -4   7  12       66.82       68.60      2.47 o 
  -3   7  12        7.57       11.72      1.30 o 
  -2   7  12       24.77       22.45      1.70 o 
  -1   7  12      165.43      170.80      4.02 o 
   0   7  12       79.90       67.31      2.75 o 
   1   7  12       21.71       18.31      1.76 o 
   2   7  12      352.47      318.14      6.02 o 
   3   7  12      210.19      237.05      4.67 o 
   4   7  12       37.91       34.89      4.49 o 
   5   7  12      152.24      147.67      4.38 o 
   6   7  12        3.91        3.53      1.23 o 
   7   7  12       66.72       63.57      4.17 o 
   8   7  12      111.26      105.86      4.89 o 
   9   7  12       12.57       14.32      2.57 o 
  10   7  12       29.89       30.08      3.11 o 
  11   7  12       48.23       57.38      4.81 o 
  12   7  12        0.94       -0.50      2.02 o 
  13   7  12       45.04       43.35      4.60 o 
  14   7  12        5.37        3.96      3.74 o 
 -14   8  12      106.39      103.37      8.10 o 
 -13   8  12       36.63       34.68      3.95 o 
 -12   8  12       24.25       14.36      4.43 o 
 -11   8  12      152.80      161.46      6.57 o 
 -10   8  12        0.01        2.27      1.80 o 
  -9   8  12      113.88      119.80      5.53 o 
  -8   8  12        0.00        1.52      1.71 o 
  -7   8  12      179.63      188.65      7.06 o 
  -6   8  12      289.92      291.27      7.43 o 
  -5   8  12       34.53       27.10      2.78 o 
  -4   8  12        0.09        1.25      0.89 o 
  -3   8  12       89.88       83.54      2.90 o 
  -2   8  12        0.10        0.57      0.93 o 
  -1   8  12       79.47       80.17      3.02 o 
   0   8  12      369.71      334.15      6.23 o 
   1   8  12       61.85       74.07      3.15 o 
   2   8  12        7.93        7.76      1.44 o 
   3   8  12        7.74        6.84      1.26 o 
   4   8  12       64.94       74.32      3.06 o 
   5   8  12      121.17      122.61      4.15 o 
   6   8  12      332.45      317.86     10.22 o 
   7   8  12        0.69        0.72      1.55 o 
   8   8  12       24.23       23.98      3.05 o 
   9   8  12        0.05        0.12      2.09 o 
  10   8  12      356.32      368.09      9.88 o 
  11   8  12       37.24       37.25      4.80 o 
  12   8  12      622.97      629.04     14.11 o 
  13   8  12      268.54      283.54      9.50 o 
 -13   9  12      131.81      151.79      8.58 o 
 -12   9  12       31.30       35.62      4.10 o 
 -11   9  12        8.16        4.16      2.32 o 
 -10   9  12       61.26       58.78      4.82 o 
  -9   9  12       41.61       41.91      4.15 o 
  -8   9  12      271.32      266.72      7.60 o 
  -7   9  12        0.10       -0.03      1.47 o 
  -6   9  12       18.15       15.00      2.38 o 
  -5   9  12      153.45      162.99      5.68 o 
  -4   9  12       16.96       17.34      1.79 o 
  -3   9  12        7.07        5.36      1.30 o 
  -2   9  12       23.85       20.90      1.98 o 
  -1   9  12       64.64       64.98      3.02 o 
   0   9  12      119.08      125.94      5.10 o 
   1   9  12       77.61       73.90      3.39 o 
   2   9  12       41.67       45.38      4.14 o 
   3   9  12       24.20       24.14      1.96 o 
   4   9  12       43.08       42.02      2.90 o 
   5   9  12      205.85      200.20      6.19 o 
   6   9  12      370.14      364.56     17.05 o 
   7   9  12        7.31        7.55      2.01 o 
   8   9  12      106.54      104.12      5.88 o 
   9   9  12        0.69       -1.59      1.59 o 
  10   9  12       57.45       60.38      5.65 o 
  11   9  12        2.70        2.33      2.16 o 
  12   9  12       36.90       36.86      4.41 o 
 -12  10  12        1.40        1.00      2.23 o 
 -11  10  12       78.79       83.20      7.14 o 
 -10  10  12        2.32       -0.02      2.03 o 
  -9  10  12       37.34       38.51      5.96 o 
  -8  10  12        9.73        8.25      2.39 o 
  -7  10  12      251.68      284.31     14.95 o 
  -6  10  12      104.50      108.20      5.54 o 
  -5  10  12      162.80      167.82      6.69 o 
  -4  10  12       42.41       45.62      2.83 o 
  -3  10  12        8.30        6.50      1.79 o 
  -2  10  12        0.03       -0.88      1.12 o 
  -1  10  12       30.56       36.89      2.89 o 
   0  10  12       88.38       92.73      3.99 o 
   1  10  12        9.26        7.48      1.95 o 
   2  10  12       88.42       94.74      4.89 o 
   3  10  12        6.30        7.11      1.59 o 
   4  10  12       10.15        8.34      1.89 o 
   5  10  12        1.95        3.07      3.79 o 
   6  10  12       42.63       37.10      3.55 o 
   7  10  12       11.99       14.65      2.87 o 
   8  10  12      106.88      107.41      6.06 o 
   9  10  12        3.32        3.07      2.21 o 
  10  10  12       10.85        6.44      2.67 o 
  11  10  12      160.18      164.71      7.19 o 
 -10  11  12        2.28       -0.72      3.99 o 
  -9  11  12       36.43       33.78      5.20 o 
  -8  11  12       44.09       42.22      5.47 o 
  -7  11  12      199.27      195.05      9.56 o 
  -6  11  12        2.11       -1.28      2.25 o 
  -5  11  12        7.39        5.42      1.81 o 
  -4  11  12       37.24       39.82      3.45 o 
  -3  11  12       91.20       94.23      4.75 o 
  -2  11  12       48.72       38.26      3.95 o 
  -1  11  12      217.84      209.48      6.76 o 
   0  11  12      208.50      201.69      6.72 o 
   1  11  12       10.75        9.62      2.18 o 
   2  11  12       75.75       75.80      5.61 o 
   3  11  12        9.33        9.58      2.03 o 
   4  11  12      189.28      200.74      6.16 o 
   5  11  12       57.01       44.72      4.07 o 
   6  11  12      298.08      300.09      9.53 o 
   7  11  12        1.30       -1.36      1.36 o 
   8  11  12        8.23        4.55      4.40 o 
   9  11  12      107.69      104.74      6.53 o 
  10  11  12        2.68        1.93      2.58 o 
  -9  12  12       26.44       25.84      4.76 o 
  -8  12  12       37.20       41.16      5.76 o 
  -7  12  12      114.39      126.28      8.62 o 
  -6  12  12        3.79        1.51      3.59 o 
  -5  12  12       34.42       25.41      6.28 o 
  -4  12  12        2.91        2.45      1.77 o 
  -3  12  12      231.32      231.86      7.30 o 
  -2  12  12      386.79      422.59     10.21 o 
  -1  12  12       57.51       59.11      4.43 o 
   0  12  12       28.78       27.99      3.27 o 
   1  12  12        2.80        3.94      1.90 o 
   2  12  12       58.02       59.01      7.62 o 
   3  12  12      121.99      130.32      5.48 o 
   4  12  12        0.14       -0.40      1.57 o 
   5  12  12       63.74       73.09      6.71 o 
   6  12  12       12.00       14.24      5.75 o 
   7  12  12       15.91       16.18      3.15 o 
   8  12  12       43.37       41.68      4.65 o 
  -7  13  12       57.69       61.42     10.00 o 
  -6  13  12        3.65        1.38      1.92 o 
  -5  13  12        2.76        4.83      2.47 o 
  -4  13  12       54.27       50.81      5.22 o 
  -3  13  12        0.44        0.82      1.59 o 
  -2  13  12        0.70        1.71      1.89 o 
  -1  13  12       63.99       68.93      4.62 o 
   0  13  12        0.77        1.87      1.88 o 
   1  13  12       17.84       15.64      4.17 o 
   2  13  12       29.49       34.13      5.57 o 
   3  13  12        4.14        5.69      1.68 o 
   4  13  12        3.27        1.60      1.76 o 
   5  13  12       88.87       94.21      5.29 o 
   6  13  12       55.42       46.09      5.38 o 
  -3  14  12       31.28       27.55      4.75 o 
  -2  14  12       21.93       19.80      4.37 o 
  -1  14  12       86.32       81.64      5.91 o 
   0  14  12       52.35       56.23      7.32 o 
   1  14  12        0.18        2.30      2.33 o 
   2  14  12      304.52      340.83     15.37 o 
 -16   1  13       15.73       15.49      3.60 o 
 -15   1  13       51.27       58.05     10.40 o 
 -14   1  13        6.02        6.51      2.10 o 
 -13   1  13        1.62        2.43      1.66 o 
 -12   1  13       39.52       44.30      3.57 o 
 -11   1  13        4.71        4.75      1.57 o 
 -10   1  13       65.99       59.48      3.96 o 
  -9   1  13        3.46        3.15      1.27 o 
  -8   1  13        1.90        1.00      0.98 o 
  -7   1  13        7.72        5.33      1.70 o 
  -6   1  13      459.43      425.87      7.56 o 
  -5   1  13        1.78        3.53      0.87 o 
  -4   1  13      187.73      183.29      3.08 o 
  -3   1  13      506.92      546.92      6.41 o 
  -2   1  13       54.03       67.09      1.92 o 
  -1   1  13      200.25      206.28      2.95 o 
   0   1  13      494.99      482.43      5.57 o 
   1   1  13       30.94       35.62      1.82 o 
   2   1  13      134.94      134.37      2.49 o 
   3   1  13        1.18        4.36      0.88 o 
   4   1  13       15.02       14.24      1.26 o 
   5   1  13      221.85      224.40      3.92 o 
   6   1  13       50.61       54.94      2.38 o 
   7   1  13      473.60      466.86      6.64 o 
   8   1  13      139.69      142.01      3.75 o 
   9   1  13        0.69        2.04      1.15 o 
  10   1  13        0.12        0.22      1.17 o 
  11   1  13        0.86        0.55      1.22 o 
  12   1  13       85.81       91.76      4.24 o 
  13   1  13       76.81       80.10      5.01 o 
  14   1  13       21.42       27.32      3.59 o 
  15   1  13        4.46        5.68      2.25 o 
  16   1  13       11.65       22.64      6.31 o 
 -16   2  13       41.57       37.42      4.12 o 
 -15   2  13        7.13        3.44      1.97 o 
 -14   2  13       69.65       83.69      4.71 o 
 -13   2  13       22.08       18.83      2.67 o 
 -12   2  13      160.69      155.63      5.66 o 
 -11   2  13       64.29       60.97      3.39 o 
 -10   2  13      142.74      142.67      4.82 o 
  -9   2  13        3.44        4.02      1.63 o 
  -8   2  13       13.11       12.73      1.55 o 
  -7   2  13      256.69      262.07      6.50 o 
  -6   2  13       12.90       12.50      2.15 o 
  -5   2  13       44.19       43.08      3.06 o 
  -4   2  13      503.91      482.87      6.41 o 
  -3   2  13       14.74       14.53      0.78 o 
  -2   2  13      232.24      197.00      2.85 o 
  -1   2  13     1030.54     1036.72      8.89 o 
   0   2  13      401.93      363.28      5.44 o 
   1   2  13       16.87       18.59      1.69 o 
   2   2  13      174.93      138.27      2.40 o 
   3   2  13       67.72       65.01      2.14 o 
   4   2  13      436.70      439.02      6.20 o 
   5   2  13      442.79      401.58     10.39 o 
   6   2  13        0.03        0.46      1.06 o 
   7   2  13      146.89      135.86      4.07 o 
   8   2  13       70.34       63.10      3.14 o 
   9   2  13      209.90      215.70      4.76 o 
  10   2  13        0.91       -0.18      1.19 o 
  11   2  13       16.36       18.20      2.05 o 
  12   2  13        0.01        2.30      1.56 o 
  13   2  13       40.14       40.23      3.29 o 
  14   2  13      319.67      335.05      8.88 o 
  15   2  13        8.04       14.95      3.16 o 
  16   2  13        6.21       17.82      3.66 o 
 -16   3  13        8.45        7.29      1.70 o 
 -15   3  13       16.10       23.54      4.08 o 
 -14   3  13       19.67       19.64      2.14 o 
 -13   3  13       53.96       48.20      2.76 o 
 -12   3  13        0.33        0.02      1.08 o 
 -11   3  13        0.08       -0.51      0.96 o 
 -10   3  13      132.46      134.92      3.69 o 
  -9   3  13       17.62       17.84      1.82 o 
  -8   3  13        6.82        9.90      1.08 o 
  -7   3  13      177.84      160.30      6.88 o 
  -6   3  13       93.34      104.96      3.29 o 
  -5   3  13      340.30      340.04      5.74 o 
  -4   3  13      360.67      331.99      6.93 o 
  -3   3  13       35.37       30.28      1.98 o 
  -2   3  13       88.59       94.99      1.73 o 
  -1   3  13        3.26        3.00      0.62 o 
   0   3  13       59.13       48.18      3.65 o 
   1   3  13      601.45      633.74     10.61 o 
   2   3  13        3.82        6.82      1.20 o 
   3   3  13      137.69      130.98      3.07 o 
   4   3  13      108.74      119.44      2.98 o 
   5   3  13        1.41       -0.48      0.80 o 
   6   3  13      371.39      360.17      6.82 o 
   7   3  13       60.48       51.97      2.86 o 
   8   3  13        5.11        2.61      1.26 o 
   9   3  13      375.72      407.38      6.69 o 
  10   3  13       98.84       97.41      3.49 o 
  11   3  13       32.29       38.22      3.01 o 
  12   3  13       35.60       38.73      3.27 o 
  13   3  13        0.39        2.92      1.75 o 
  14   3  13       77.05       81.99      6.24 o 
  15   3  13       72.17       77.19     11.22 o 
 -15   4  13        0.03        1.83      1.50 o 
 -14   4  13        1.85        0.95      1.30 o 
 -13   4  13        2.63        1.68      1.29 o 
 -12   4  13       15.48       18.57      2.06 o 
 -11   4  13        3.49        2.80      1.10 o 
 -10   4  13       87.73       88.32      2.88 o 
  -9   4  13        0.50        1.36      1.08 o 
  -8   4  13       22.27       18.73      3.03 o 
  -7   4  13       85.66       90.67      3.39 o 
  -6   4  13       75.85       77.09      2.97 o 
  -5   4  13      135.09      136.59      3.77 o 
  -4   4  13      194.11      184.18      4.36 o 
  -3   4  13      156.89      151.83      4.63 o 
  -2   4  13       26.72       20.14      1.79 o 
  -1   4  13      230.94      235.39      3.30 o 
   0   4  13      267.85      265.90      4.36 o 
   1   4  13        5.68       10.86      1.23 o 
   2   4  13       12.48        6.06      1.30 o 
   3   4  13     1439.76     1336.22     13.52 o 
   4   4  13      126.77      144.04      3.58 o 
   5   4  13      190.73      180.68      3.78 o 
   6   4  13       13.05       10.88      2.54 o 
   7   4  13       47.86       40.90      2.83 o 
   8   4  13       10.27       10.37      1.78 o 
   9   4  13        3.65        7.55      2.28 o 
  10   4  13       75.01       65.07      3.65 o 
  11   4  13      295.84      295.70      7.68 o 
  12   4  13       50.98       58.29      5.57 o 
  13   4  13       18.53       21.21      2.55 o 
  14   4  13       11.53        9.13      3.81 o 
  15   4  13       21.04       27.25      3.83 o 
 -15   5  13       24.49       24.79      2.73 o 
 -14   5  13       21.71       27.41      3.63 o 
 -13   5  13        4.74        1.82      1.21 o 
 -12   5  13       74.20       88.81      3.34 o 
 -11   5  13       21.09       25.92      3.58 o 
 -10   5  13       21.34       23.10      2.66 o 
  -9   5  13       32.26       27.69      2.73 o 
  -8   5  13        0.06       -0.65      1.64 o 
  -7   5  13        4.68        2.27      1.46 o 
  -6   5  13      115.64      103.56     11.56 o 
  -5   5  13        3.21        4.04      1.19 o 
  -4   5  13       13.00       11.13      1.49 o 
  -3   5  13        0.15        0.16      0.96 o 
  -2   5  13       58.83       51.77      1.58 o 
  -1   5  13      134.55      138.35      3.02 o 
   0   5  13        0.34        0.88      0.74 o 
   1   5  13        0.39        3.57      1.71 o 
   2   5  13      152.24      144.07      3.82 o 
   3   5  13      345.47      320.48      4.21 o 
   4   5  13       66.14       67.86      2.63 o 
   5   5  13       31.09       21.07      1.87 o 
   6   5  13       22.51       23.35      3.66 o 
   7   5  13       37.99       37.48      2.49 o 
   8   5  13        8.80        9.76      1.57 o 
   9   5  13      112.47      111.85      3.65 o 
  10   5  13       66.17       71.78      3.86 o 
  11   5  13       40.64       40.72      3.15 o 
  12   5  13       35.64       34.32      3.08 o 
  13   5  13        7.39        8.39      2.35 o 
  14   5  13        0.43       -1.17      2.42 o 
  15   5  13      100.05      112.08      7.42 o 
 -14   6  13       13.43       11.26      2.48 o 
 -13   6  13      129.09      144.68     11.14 o 
 -12   6  13       65.76       76.89      6.24 o 
 -11   6  13       30.21       26.64      3.23 o 
 -10   6  13        2.02        1.00      1.96 o 
  -9   6  13        0.99        0.58      1.41 o 
  -8   6  13       23.56       20.37      2.88 o 
  -7   6  13        7.66        5.71      1.57 o 
  -6   6  13       35.67       38.53      3.24 o 
  -5   6  13       93.45       99.70      4.04 o 
  -4   6  13        0.12        0.11      1.14 o 
  -3   6  13      312.57      323.06      7.06 o 
  -2   6  13        0.96        0.85      0.78 o 
  -1   6  13       19.93       20.41      2.67 o 
   0   6  13       71.15       65.61      2.52 o 
   1   6  13      389.93      376.31      7.28 o 
   2   6  13       38.54       36.49      2.60 o 
   3   6  13       40.14       34.67      1.83 o 
   4   6  13        0.97        1.03      0.93 o 
   5   6  13       16.81       13.86      1.65 o 
   6   6  13       21.76       23.56      2.23 o 
   7   6  13        5.35        1.61      1.26 o 
   8   6  13        0.91        4.05      1.47 o 
   9   6  13       78.70       76.49      4.20 o 
  10   6  13       72.29       63.89      4.15 o 
  11   6  13       26.97       28.26      2.77 o 
  12   6  13       93.37       87.10      6.01 o 
  13   6  13       55.56       57.04      4.32 o 
  14   6  13       54.68       58.31      5.46 o 
 -14   7  13       30.43       26.46      4.39 o 
 -13   7  13       40.18       37.18      3.87 o 
 -12   7  13        3.62        5.68      2.03 o 
 -11   7  13       23.56       20.40      2.94 o 
 -10   7  13      257.52      260.40      8.83 o 
  -9   7  13        8.91        8.21      2.16 o 
  -8   7  13       22.58       27.93      4.12 o 
  -7   7  13        0.42       -0.98      1.27 o 
  -6   7  13      652.26      640.63     11.25 o 
  -5   7  13       26.03       21.91      2.50 o 
  -4   7  13        1.30        2.76      1.40 o 
  -3   7  13       97.79       99.64      2.79 o 
  -2   7  13        4.29        4.76      1.03 o 
  -1   7  13       78.42       71.89      3.11 o 
   0   7  13      274.51      267.80      5.31 o 
   1   7  13        2.93        2.21      1.03 o 
   2   7  13       49.87       47.35      2.64 o 
   3   7  13      407.51      394.57      7.89 o 
   4   7  13        0.96        0.22      1.00 o 
   5   7  13        3.55        4.71      1.36 o 
   6   7  13        9.18        9.94      2.15 o 
   7   7  13        2.62        0.36      2.05 o 
   8   7  13        1.40        1.69      1.59 o 
   9   7  13      323.96      304.61      8.62 o 
  10   7  13        0.00        2.08      1.72 o 
  11   7  13        4.66        6.21      2.33 o 
  12   7  13       76.64       71.16      5.47 o 
  13   7  13        0.00       -0.97      2.49 o 
 -13   8  13       22.97       23.32      3.50 o 
 -12   8  13       10.76       10.91      2.57 o 
 -11   8  13       91.34       89.38      5.74 o 
 -10   8  13        0.45       -0.59      1.65 o 
  -9   8  13      255.85      264.61      8.14 o 
  -8   8  13       67.63       62.94      4.27 o 
  -7   8  13        1.58        2.26      1.64 o 
  -6   8  13      100.69      110.17      3.06 o 
  -5   8  13       15.22       12.91      1.40 o 
  -4   8  13       25.18       28.90      2.21 o 
  -3   8  13       46.77       50.43      2.39 o 
  -2   8  13        1.97        1.90      0.98 o 
  -1   8  13        2.56        2.68      1.09 o 
   0   8  13      192.23      183.82      4.57 o 
   1   8  13        1.59        1.23      1.06 o 
   2   8  13        0.73        0.33      1.00 o 
   3   8  13      150.22      144.68      4.84 o 
   4   8  13       99.07      100.90      3.32 o 
   5   8  13      393.37      412.91      7.76 o 
   6   8  13        0.52        0.74      1.48 o 
   7   8  13        5.96       11.53      2.83 o 
   8   8  13      146.10      129.04      5.53 o 
   9   8  13       22.31       19.75      3.03 o 
  10   8  13      106.22      117.16      5.72 o 
  11   8  13       55.50       46.11      4.46 o 
  12   8  13       23.70       18.99      3.47 o 
  13   8  13        3.85        4.58      3.45 o 
 -12   9  13       30.31       36.98      4.19 o 
 -11   9  13       84.88       73.16      5.45 o 
 -10   9  13        0.01        0.55      1.95 o 
  -9   9  13        9.16        7.01      2.28 o 
  -8   9  13       15.42       16.51      2.56 o 
  -7   9  13       38.40       44.16      3.71 o 
  -6   9  13        1.60        0.93      0.95 o 
  -5   9  13       32.54       36.33      2.23 o 
  -4   9  13       29.66       26.90      2.55 o 
  -3   9  13       15.86       13.22      1.59 o 
  -2   9  13        0.68        0.29      0.99 o 
  -1   9  13       86.12       64.84      3.12 o 
   0   9  13      530.50      544.34      8.76 o 
   1   9  13       67.42       70.33      3.39 o 
   2   9  13       45.38       53.49      3.64 o 
   3   9  13      160.85      172.80      5.46 o 
   4   9  13       11.57       10.68      2.38 o 
   5   9  13      249.87      256.05      6.85 o 
   6   9  13       70.50       72.45      4.13 o 
   7   9  13      689.69      729.73     13.71 o 
   8   9  13       49.27       45.51      3.98 o 
   9   9  13       19.52       19.46      3.46 o 
  10   9  13      167.37      168.69      6.83 o 
  11   9  13       79.19       82.31      5.83 o 
  12   9  13       18.38       15.19      4.03 o 
 -11  10  13       50.61       42.82      4.58 o 
 -10  10  13        3.00       -0.04      2.89 o 
  -9  10  13        3.51        4.58      2.21 o 
  -8  10  13       69.96       67.13      5.20 o 
  -7  10  13       22.33       16.46      2.94 o 
  -6  10  13      155.85      162.58      9.66 o 
  -5  10  13        1.41        0.45      1.16 o 
  -4  10  13       54.99       61.72      3.20 o 
  -3  10  13       63.30       63.69      4.27 o 
  -2  10  13      113.89      117.26      8.54 o 
  -1  10  13       12.79       14.63      2.01 o 
   0  10  13       54.08       57.94      4.43 o 
   1  10  13      126.71      132.84      7.69 o 
   2  10  13       50.03       56.69      4.67 o 
   3  10  13       69.88       76.56      5.27 o 
   4  10  13       33.22       36.06      2.84 o 
   5  10  13       91.27       95.10      4.42 o 
   6  10  13       84.22       93.02      4.67 o 
   7  10  13        0.10        1.44      1.95 o 
   8  10  13        1.48        1.58      1.82 o 
   9  10  13       74.47       71.63      5.95 o 
  10  10  13       23.31       24.62      3.98 o 
  11  10  13      133.42      145.03     11.41 o 
 -10  11  13        8.18        6.15      4.58 o 
  -9  11  13       55.09       50.29      6.04 o 
  -8  11  13       23.07       24.55      3.62 o 
  -7  11  13       12.67        8.83      2.59 o 
  -6  11  13       72.69       80.48      3.75 o 
  -5  11  13        7.93       10.02      2.28 o 
  -4  11  13        3.38        5.14      2.04 o 
  -3  11  13       48.83       43.93      3.33 o 
  -2  11  13       90.20       98.45      4.84 o 
  -1  11  13      277.92      271.93      9.99 o 
   0  11  13        2.88        2.04      1.64 o 
   1  11  13       13.13        8.44      2.08 o 
   2  11  13        3.82        5.27      2.81 o 
   3  11  13        0.06        0.00      1.83 o 
   4  11  13       56.96       52.37      3.30 o 
   5  11  13       23.18       28.91      2.95 o 
   6  11  13       46.87       41.98      4.08 o 
   7  11  13       31.33       33.67      4.31 o 
   8  11  13        5.41        3.45      2.24 o 
   9  11  13       50.47       49.47      5.16 o 
  -8  12  13        8.04        5.43      3.42 o 
  -7  12  13       19.52       17.36      2.62 o 
  -6  12  13       41.13       39.23      3.48 o 
  -5  12  13       48.40       47.04      3.54 o 
  -4  12  13      158.24      146.67      5.72 o 
  -3  12  13        3.52        5.57      1.90 o 
  -2  12  13       13.53       14.34      2.51 o 
  -1  12  13        0.01        1.91      1.68 o 
   0  12  13       15.03       16.70      2.71 o 
   1  12  13        0.33       -0.36      3.67 o 
   2  12  13        7.66        9.07      3.36 o 
   3  12  13       98.52      111.78      6.86 o 
   4  12  13       71.63       79.91      5.80 o 
   5  12  13        4.43        2.83      1.80 o 
   6  12  13       16.00       16.99      2.99 o 
   7  12  13       71.50       71.68      5.29 o 
  -5  13  13        5.92        8.59      2.37 o 
  -4  13  13        0.41       -0.93      1.67 o 
  -3  13  13       49.17       53.26      4.39 o 
  -2  13  13       59.26       51.17      4.32 o 
  -1  13  13       15.79       12.64      2.67 o 
   0  13  13      210.70      223.01      7.71 o 
   1  13  13       28.72       28.46      3.88 o 
   2  13  13        8.90       14.60      4.15 o 
   3  13  13        1.70        3.10      2.89 o 
   4  13  13        2.51       -1.72      2.92 o 
   5  13  13        9.60       12.10      2.38 o 
 -15   0  14       25.96       32.60      5.26 o 
 -14   0  14        0.28        5.25      2.73 o 
 -13   0  14     2085.19     2175.01     44.43 o 
 -12   0  14        0.02        2.64      2.19 o 
 -11   0  14      134.07      135.92      7.11 o 
 -10   0  14        8.57        6.48      2.09 o 
  -9   0  14       33.34       34.33      3.79 o 
  -8   0  14      135.12      132.25      5.95 o 
  -7   0  14      118.67      121.30      5.41 o 
  -6   0  14     1134.09     1117.51     19.25 o 
  -5   0  14      416.02      406.94      9.26 o 
  -4   0  14      867.60      832.13     15.12 o 
  -3   0  14      100.82      108.26      9.46 o 
  -2   0  14      812.59      838.13     19.45 o 
  -1   0  14      123.99      113.01      4.61 o 
   0   0  14     1171.36     1025.99     18.44 o 
   1   0  14        9.96        6.29      0.92 o 
   2   0  14      215.16      187.96      4.83 o 
   3   0  14      944.71      897.68     13.61 o 
   4   0  14      600.40      629.56     11.22 o 
   5   0  14      180.19      159.83      4.99 o 
   6   0  14      352.92      355.66      7.83 o 
   7   0  14        2.13        3.14      1.61 o 
   8   0  14      276.17      266.77      7.31 o 
   9   0  14        0.11       -1.54      1.95 o 
  10   0  14       74.24       65.59      4.66 o 
  11   0  14        5.92        5.78      2.25 o 
  12   0  14      106.19      111.62      5.86 o 
  13   0  14        0.32        2.07      4.51 o 
  14   0  14      136.20      139.14      8.39 o 
  15   0  14        0.32        7.10      5.84 o 
 -15   1  14      109.54      128.64      5.91 o 
 -14   1  14        0.00        0.06      1.51 o 
 -13   1  14        0.60        3.29      1.57 o 
 -12   1  14      117.10      135.19      8.31 o 
 -11   1  14      337.93      335.83      8.16 o 
 -10   1  14        2.03        0.12      1.39 o 
  -9   1  14       86.12       82.16      3.48 o 
  -8   1  14       69.67       66.90      2.95 o 
  -7   1  14      626.87      621.92     10.24 o 
  -6   1  14      431.68      414.42      6.63 o 
  -5   1  14      478.41      477.04      7.14 o 
  -4   1  14       31.32       29.13      1.77 o 
  -3   1  14      124.06      120.55      3.16 o 
  -2   1  14      368.56      364.66      6.14 o 
  -1   1  14      214.88      204.54      4.49 o 
   0   1  14       15.61       16.78      1.20 o 
   1   1  14      137.65      121.59      3.06 o 
   2   1  14      449.72      429.20      4.85 o 
   3   1  14        2.55        0.15      0.69 o 
   4   1  14       15.13       13.42      1.36 o 
   5   1  14        0.68       -0.26      0.96 o 
   6   1  14      424.98      410.49      6.03 o 
   7   1  14      360.08      366.58      5.88 o 
   8   1  14        7.67        6.85      1.63 o 
   9   1  14      224.58      212.22      4.81 o 
  10   1  14       31.47       32.58      2.45 o 
  11   1  14       11.90        9.60      1.75 o 
  12   1  14        5.65        6.92      1.69 o 
  13   1  14       43.41       41.51      3.85 o 
  14   1  14       38.43       35.69      3.68 o 
  15   1  14       37.38       44.45      4.27 o 
 -15   2  14        2.18        2.33      1.97 o 
 -14   2  14      348.41      369.03      9.77 o 
 -13   2  14       11.55       10.78      2.16 o 
 -12   2  14       70.91       71.72      3.87 o 
 -11   2  14        1.91        2.12      1.32 o 
 -10   2  14       10.65        5.47      1.47 o 
  -9   2  14      109.58      114.71      5.51 o 
  -8   2  14      115.65      127.99      3.75 o 
  -7   2  14        5.80        9.02      3.96 o 
  -6   2  14       27.45       30.68      2.92 o 
  -5   2  14        0.21        2.13      2.32 o 
  -4   2  14       71.22       73.00      3.73 o 
  -3   2  14       22.99       24.80      1.11 o 
  -2   2  14      505.72      522.49      5.23 o 
  -1   2  14        5.64        8.25      0.90 o 
   0   2  14       17.04       13.13      1.64 o 
   1   2  14       69.43       75.48      2.57 o 
   2   2  14       32.88       24.99      2.07 o 
   3   2  14      276.91      280.68      4.52 o 
   4   2  14       50.15       51.69      2.25 o 
   5   2  14       11.59       12.72      1.52 o 
   6   2  14      523.58      508.66      7.56 o 
   7   2  14        9.80       12.35      1.65 o 
   8   2  14      177.81      172.01      4.61 o 
   9   2  14       17.29       17.81      1.87 o 
  10   2  14       23.14       22.32      2.14 o 
  11   2  14        9.01        8.41      1.66 o 
  12   2  14        5.73        7.02      1.91 o 
  13   2  14       11.02       13.48      2.65 o 
  14   2  14       31.31       37.24      4.63 o 
  15   2  14       47.98       48.65      6.90 o 
 -15   3  14       22.19       20.46      3.20 o 
 -14   3  14        0.04        0.39      1.61 o 
 -13   3  14       22.00       22.64      3.86 o 
 -12   3  14       85.78       90.45      4.18 o 
 -11   3  14        1.40        0.25      1.65 o 
 -10   3  14       21.17       24.18      1.95 o 
  -9   3  14       33.60       36.79      2.45 o 
  -8   3  14      263.15      265.97      5.97 o 
  -7   3  14      235.80      244.92      5.40 o 
  -6   3  14      112.79      126.11      5.30 o 
  -5   3  14      231.97      224.29      4.47 o 
  -4   3  14      850.04      837.93     10.26 o 
  -3   3  14       22.57       20.78      1.73 o 
  -2   3  14     1211.77     1201.30     11.32 o 
  -1   3  14      128.75      111.87      2.58 o 
   0   3  14       17.38       13.61      1.38 o 
   1   3  14      112.26      105.48      3.47 o 
   2   3  14       90.27       91.73      3.00 o 
   3   3  14       22.00       18.41      1.33 o 
   4   3  14      322.03      310.28      5.37 o 
   5   3  14      379.38      360.79      6.56 o 
   6   3  14      255.52      249.32      6.65 o 
   7   3  14        0.29        0.67      1.37 o 
   8   3  14       87.40       88.28      3.42 o 
   9   3  14       46.10       40.07      3.39 o 
  10   3  14      200.64      214.06      5.60 o 
  11   3  14        0.13        1.00      1.70 o 
  12   3  14        3.54        7.71      2.20 o 
  13   3  14        1.63        1.74      1.88 o 
  14   3  14       85.97      101.30      5.46 o 
  15   3  14        1.64        4.99      4.40 o 
 -15   4  14       87.27       93.98      3.65 o 
 -14   4  14      185.96      187.58      5.34 o 
 -13   4  14        6.88        5.43      2.08 o 
 -12   4  14       83.82       84.44      3.69 o 
 -11   4  14        0.53        1.44      1.05 o 
 -10   4  14       79.56       78.65      4.08 o 
  -9   4  14        5.07        2.70      1.78 o 
  -8   4  14      172.17      176.75      5.19 o 
  -7   4  14        6.79        5.35      1.71 o 
  -6   4  14       12.73       13.15      1.64 o 
  -5   4  14      220.46      219.33      5.10 o 
  -4   4  14        4.39        6.19      1.27 o 
  -3   4  14      306.54      295.87      5.71 o 
  -2   4  14      317.76      318.58      8.49 o 
  -1   4  14       56.19       63.43      2.89 o 
   0   4  14        3.17        2.61      0.94 o 
   1   4  14       30.80       34.56      2.13 o 
   2   4  14      275.00      262.26      5.22 o 
   3   4  14      168.37      157.33      4.43 o 
   4   4  14      179.34      176.66      3.94 o 
   5   4  14      140.36      141.58      3.81 o 
   6   4  14        0.09       -0.68      0.89 o 
   7   4  14       49.75       50.90      3.84 o 
   8   4  14       12.11       13.40      1.89 o 
   9   4  14        3.25        4.59      1.55 o 
  10   4  14      194.42      205.41      5.57 o 
  11   4  14        1.15        0.42      1.74 o 
  12   4  14      150.92      153.97      5.89 o 
  13   4  14        0.04       -0.56      1.97 o 
  14   4  14        6.97       -2.33      3.37 o 
 -14   5  14       70.70       75.55      3.59 o 
 -13   5  14       23.93       22.37      3.30 o 
 -12   5  14      119.80      126.08      5.84 o 
 -11   5  14        3.00        5.83      2.79 o 
 -10   5  14       30.51       27.92      2.85 o 
  -9   5  14       38.07       33.16      2.97 o 
  -8   5  14       83.02       82.96      4.33 o 
  -7   5  14        4.51        2.31      1.32 o 
  -6   5  14        4.84        4.86      1.59 o 
  -5   5  14       35.70       35.00      2.68 o 
  -4   5  14      225.34      232.27      6.96 o 
  -3   5  14      483.97      477.47      9.08 o 
  -2   5  14      160.21      158.76      4.31 o 
  -1   5  14      147.36      135.52      4.64 o 
   0   5  14       36.77       43.39      2.04 o 
   1   5  14        0.80        2.49      1.10 o 
   2   5  14        7.05        8.61      1.36 o 
   3   5  14      399.30      392.31      7.51 o 
   4   5  14      285.92      285.78      5.12 o 
   5   5  14       58.27       59.95      2.76 o 
   6   5  14        4.81        5.34      1.37 o 
   7   5  14       19.20       16.52      2.47 o 
   8   5  14      124.38      120.14      3.93 o 
   9   5  14       28.46       30.69      2.43 o 
  10   5  14       37.26       42.67      3.45 o 
  11   5  14       91.45       91.48      4.36 o 
  12   5  14       11.72       16.04      2.39 o 
  13   5  14        1.60        3.08      1.88 o 
  14   5  14       26.22       32.11      4.48 o 
 -14   6  14        5.39        0.21      3.42 o 
 -13   6  14       93.27      103.19     11.41 o 
 -12   6  14       41.69       45.85      4.06 o 
 -11   6  14       16.68       17.23      2.63 o 
 -10   6  14       26.32       26.08      3.01 o 
  -9   6  14       16.05       18.29      4.22 o 
  -8   6  14        9.05        6.07      2.95 o 
  -7   6  14      171.98      184.64      5.52 o 
  -6   6  14       51.14       49.09      3.50 o 
  -5   6  14       84.53       84.31      3.83 o 
  -4   6  14      170.19      171.49      5.17 o 
  -3   6  14      421.91      430.72      9.67 o 
  -2   6  14        2.49        2.10      0.81 o 
  -1   6  14       14.12       15.90      1.46 o 
   0   6  14       30.59       28.86      1.90 o 
   1   6  14      210.08      193.79      4.55 o 
   2   6  14       41.37       37.85      2.71 o 
   3   6  14      539.93      500.43      8.95 o 
   4   6  14        1.92        1.32      0.90 o 
   5   6  14        6.19        7.76      1.39 o 
   6   6  14       30.67       27.44      2.36 o 
   7   6  14        3.66        5.37      1.55 o 
   8   6  14        8.26        8.58      1.77 o 
   9   6  14       66.47       69.00      4.20 o 
  10   6  14      161.59      157.07      5.65 o 
  11   6  14       83.19       89.62      5.17 o 
  12   6  14        3.69        5.78      1.85 o 
  13   6  14        2.19        1.00      1.95 o 
 -13   7  14        0.02        1.14      1.94 o 
 -12   7  14        4.65        4.34      1.85 o 
 -11   7  14       58.90       64.76      4.69 o 
 -10   7  14      211.14      207.50     10.64 o 
  -9   7  14        2.60        0.28      1.53 o 
  -8   7  14      390.59      409.25      8.99 o 
  -7   7  14      124.86      126.26      4.81 o 
  -6   7  14      146.48      155.36      5.29 o 
  -5   7  14      414.61      417.69      8.81 o 
  -4   7  14        1.61        1.69      1.48 o 
  -3   7  14      126.25      125.46      4.66 o 
  -2   7  14       51.92       58.04      3.11 o 
  -1   7  14       38.46       37.06      2.90 o 
   0   7  14      282.13      295.48      5.66 o 
   1   7  14       47.26       57.84      2.85 o 
   2   7  14      119.76      129.85      4.34 o 
   3   7  14      106.62      103.88      4.04 o 
   4   7  14      155.18      172.60      3.81 o 
   5   7  14       49.03       53.59      2.91 o 
   6   7  14       24.33       28.32      2.51 o 
   7   7  14       27.65       27.98      2.75 o 
   8   7  14      413.58      400.60     13.10 o 
   9   7  14        0.09        0.47      2.24 o 
  10   7  14        0.22        1.17      1.70 o 
  11   7  14      127.08      135.11      5.58 o 
  12   7  14       42.55       46.04      4.58 o 
  13   7  14       53.57       47.51      9.40 o 
 -12   8  14       19.29       16.05      2.88 o 
 -11   8  14      115.35      112.33      6.83 o 
 -10   8  14       16.57       12.38      2.61 o 
  -9   8  14       13.51       12.42      2.79 o 
  -8   8  14        4.21        2.45      1.74 o 
  -7   8  14        4.13        1.49      2.30 o 
  -6   8  14        0.26        2.32      1.64 o 
  -5   8  14      121.81      108.51      4.66 o 
  -4   8  14        1.96        1.81      1.53 o 
  -3   8  14       59.32       60.38      3.75 o 
  -2   8  14        0.03       -0.12      0.86 o 
  -1   8  14        9.38       10.62      1.49 o 
   0   8  14        2.81        1.96      1.12 o 
   1   8  14      691.35      716.22     10.83 o 
   2   8  14      116.47      114.34      4.40 o 
   3   8  14        4.29        2.62      1.51 o 
   4   8  14        0.09        2.00      1.48 o 
   5   8  14        1.84        1.81      1.29 o 
   6   8  14      778.54      766.66     17.42 o 
   7   8  14       54.78       55.36      4.01 o 
   8   8  14      114.90      101.66      4.90 o 
   9   8  14       78.95       88.15      5.21 o 
  10   8  14       51.22       54.03      4.00 o 
  11   8  14        0.82       -1.04      1.87 o 
  12   8  14       84.39       80.75      7.48 o 
 -11   9  14       11.97        6.25      2.97 o 
 -10   9  14       34.99       32.10      3.76 o 
  -9   9  14       13.60        6.58      2.30 o 
  -8   9  14       55.29       48.00      6.98 o 
  -7   9  14      150.42      163.55      6.02 o 
  -6   9  14        4.43        6.77      1.98 o 
  -5   9  14       81.08       75.83      4.80 o 
  -4   9  14       33.57       31.52      2.52 o 
  -3   9  14       11.15        8.11      1.38 o 
  -2   9  14        0.13        0.73      0.98 o 
  -1   9  14       87.81       85.43      3.47 o 
   0   9  14      103.51       98.60      3.79 o 
   1   9  14       99.22       91.58      3.71 o 
   2   9  14       60.81       59.08      3.55 o 
   3   9  14       63.61       70.22      4.20 o 
   4   9  14        9.48        9.95      2.36 o 
   5   9  14       51.09       57.24      3.53 o 
   6   9  14        1.24        2.59      1.64 o 
   7   9  14      539.10      560.25     11.52 o 
   8   9  14       68.36       76.27      7.59 o 
   9   9  14      211.46      193.05     18.66 o 
  10   9  14        8.79        2.36      2.24 o 
  11   9  14       52.88       46.34      5.94 o 
 -10  10  14       18.81       20.73      3.38 o 
  -9  10  14       14.19       11.92      2.85 o 
  -8  10  14       64.70       71.67      5.40 o 
  -7  10  14       14.22       13.77      2.03 o 
  -6  10  14        3.12        1.82      1.16 o 
  -5  10  14      208.04      213.35      5.20 o 
  -4  10  14        5.96        5.59      1.33 o 
  -3  10  14       30.47       31.75      2.68 o 
  -2  10  14       73.48       67.83      4.91 o 
  -1  10  14       25.98       21.73      3.70 o 
   0  10  14       40.21       41.81      3.10 o 
   1  10  14        0.00        0.66      1.31 o 
   2  10  14       12.14       15.57      2.98 o 
   3  10  14       31.52       31.89      3.96 o 
   4  10  14        0.01        1.44      1.69 o 
   5  10  14       20.88       23.02      2.32 o 
   6  10  14       31.30       32.60      3.11 o 
   7  10  14       59.66       63.54      4.41 o 
   8  10  14       57.98       58.07      9.05 o 
   9  10  14       74.63       81.81     12.82 o 
  10  10  14      111.56      114.56     22.54 o 
  -8  11  14       15.01       15.59      1.88 o 
  -7  11  14       30.67       27.31      3.07 o 
  -6  11  14       15.33       19.23      2.56 o 
  -5  11  14      171.10      176.68      6.32 o 
  -4  11  14       13.60       10.18      1.86 o 
  -3  11  14       51.70       48.69      3.09 o 
  -2  11  14       27.81       23.33      4.84 o 
  -1  11  14       45.85       45.43      3.70 o 
   0  11  14        0.21        0.41      1.42 o 
   1  11  14        0.18       -0.64      1.45 o 
   2  11  14       40.99       50.51      4.74 o 
   3  11  14        0.36       -0.06      1.74 o 
   4  11  14      150.43      162.27      7.78 o 
   5  11  14       54.76       60.59      3.59 o 
   6  11  14       17.95       19.34      3.65 o 
   7  11  14        8.74        4.66      2.22 o 
   8  11  14       54.49       54.62      4.98 o 
  -6  12  14        5.98        5.94      1.85 o 
  -5  12  14        0.78        0.55      1.54 o 
  -4  12  14        2.46        4.66      1.89 o 
  -3  12  14       19.86       23.56      2.77 o 
  -2  12  14       47.39       54.51      3.82 o 
  -1  12  14        1.87        0.79      1.60 o 
   0  12  14        0.56        1.22      1.69 o 
   1  12  14       44.08       49.03      4.13 o 
   2  12  14       18.36       18.06      3.42 o 
   3  12  14        1.00        0.32      2.53 o 
   4  12  14       76.31       67.55      6.14 o 
   5  12  14       58.75       59.52      7.44 o 
   6  12  14        2.20        2.17      1.72 o 
  -3  13  14        0.02        3.40      4.74 o 
  -2  13  14      134.43      138.10      5.88 o 
  -1  13  14        0.14        0.16      1.80 o 
   0  13  14        5.22        3.13      2.14 o 
   1  13  14        0.90        2.17      2.05 o 
   2  13  14      346.28      353.79     14.69 o 
 -15   1  15      114.19      117.84      6.79 o 
 -14   1  15      221.69      245.44      7.70 o 
 -13   1  15      136.77      150.08      5.70 o 
 -12   1  15       28.08       28.23      3.74 o 
 -11   1  15        1.79        0.26      2.54 o 
 -10   1  15       50.00       46.48      2.92 o 
  -9   1  15      147.61      143.96      4.50 o 
  -8   1  15       46.95       42.71      3.14 o 
  -7   1  15        0.03        1.42      1.01 o 
  -6   1  15       25.05       23.59      2.01 o 
  -5   1  15      313.18      313.33      6.22 o 
  -4   1  15      774.71      785.85     10.37 o 
  -3   1  15       98.00      101.27      3.77 o 
  -2   1  15      169.14      186.00      4.53 o 
  -1   1  15        2.79        3.35      1.68 o 
   0   1  15       19.23       18.65      1.35 o 
   1   1  15       52.79       47.88      2.08 o 
   2   1  15       36.28       39.90      2.17 o 
   3   1  15      109.08      121.49      2.94 o 
   4   1  15       21.03       21.44      1.65 o 
   5   1  15       23.32       25.17      2.03 o 
   6   1  15       24.66       23.16      1.97 o 
   7   1  15      121.96      130.24      3.93 o 
   8   1  15      187.23      190.25      4.89 o 
   9   1  15       30.38       27.94      2.51 o 
  10   1  15        6.15        4.12      1.45 o 
  11   1  15        4.24        8.12      1.65 o 
  12   1  15       25.98       25.63      2.44 o 
  13   1  15       10.33       16.84      2.41 o 
  14   1  15      401.58      431.40     10.22 o 
 -15   2  15        0.09        0.66      1.75 o 
 -14   2  15        0.00        0.34      1.53 o 
 -13   2  15       68.49       71.31      3.95 o 
 -12   2  15        3.62        6.65      1.72 o 
 -11   2  15        0.09        0.81      1.22 o 
 -10   2  15       73.25       66.39      5.36 o 
  -9   2  15        1.19        0.71      0.91 o 
  -8   2  15        1.20        3.33      1.92 o 
  -7   2  15       16.25       20.08      4.07 o 
  -6   2  15      376.97      358.97      8.92 o 
  -5   2  15      399.66      403.04      9.47 o 
  -4   2  15       86.77       83.62      4.07 o 
  -3   2  15        2.50        1.78      0.73 o 
  -2   2  15        1.23        2.50      1.51 o 
  -1   2  15       19.08       17.03      2.28 o 
   0   2  15       44.93       40.13      1.96 o 
   1   2  15      760.12      726.69      9.20 o 
   2   2  15      101.10      101.46      3.13 o 
   3   2  15      322.37      299.80      5.02 o 
   4   2  15        9.76        9.07      1.21 o 
   5   2  15      268.68      286.45      5.49 o 
   6   2  15        2.70        2.70      1.17 o 
   7   2  15      335.83      341.75      6.39 o 
   8   2  15      126.70      128.59      4.10 o 
   9   2  15      203.77      221.89      5.53 o 
  10   2  15      492.90      508.12      8.84 o 
  11   2  15       81.99       80.40      4.16 o 
  12   2  15       37.92       41.36      3.66 o 
  13   2  15        7.89        7.83      2.33 o 
  14   2  15       36.35       38.96      4.60 o 
 -14   3  15       63.45       79.58      7.98 o 
 -13   3  15       10.88        8.14      3.32 o 
 -12   3  15       28.25       27.16      2.64 o 
 -11   3  15        4.92        5.37      2.92 o 
 -10   3  15      306.81      313.21     12.53 o 
  -9   3  15        0.29        0.18      2.18 o 
  -8   3  15      165.84      161.36      6.24 o 
  -7   3  15       64.20       66.70      4.25 o 
  -6   3  15        0.03        1.82      1.24 o 
  -5   3  15      340.61      336.65      8.80 o 
  -4   3  15      250.40      245.33      6.32 o 
  -3   3  15        6.67        5.45      1.92 o 
  -2   3  15        0.05        0.72      0.49 o 
  -1   3  15      517.19      527.36      6.49 o 
   0   3  15       35.27       35.28      1.95 o 
   1   3  15        1.15        0.73      0.88 o 
   2   3  15       80.41       80.55      3.55 o 
   3   3  15       16.80       13.59      1.57 o 
   4   3  15        0.14       -0.60      0.79 o 
   5   3  15      222.13      231.80      4.32 o 
   6   3  15        2.91        4.23      1.32 o 
   7   3  15       75.33       80.77      3.63 o 
   8   3  15       10.37       14.41      1.93 o 
   9   3  15       13.08        9.93      1.82 o 
  10   3  15       32.52       33.20      3.37 o 
  11   3  15        0.55        1.89      1.49 o 
  12   3  15       19.31       12.46      2.54 o 
  13   3  15       12.64       12.49      2.60 o 
  14   3  15       88.34       95.45      6.81 o 
 -14   4  15       98.91      100.40      5.30 o 
 -13   4  15        3.28        4.42      1.58 o 
 -12   4  15        3.39        3.56      3.29 o 
 -11   4  15        0.47        2.43      2.52 o 
 -10   4  15        9.35        9.15      1.78 o 
  -9   4  15      116.09      121.90      4.39 o 
  -8   4  15        8.17       12.65      3.88 o 
  -7   4  15       52.29       57.99      4.02 o 
  -6   4  15       18.44       11.94      2.22 o 
  -5   4  15        1.47        1.67      0.97 o 
  -4   4  15      193.26      195.52      4.83 o 
  -3   4  15      147.96      145.86      4.19 o 
  -2   4  15      180.11      175.05      4.81 o 
  -1   4  15       34.11       30.73      3.04 o 
   0   4  15       40.69       46.48      2.82 o 
   1   4  15        4.99        3.67      1.04 o 
   2   4  15      188.67      189.29      4.48 o 
   3   4  15       24.78       26.07      2.27 o 
   4   4  15       24.94       25.62      1.67 o 
   5   4  15       22.56       22.49      1.90 o 
   6   4  15       20.51       13.51      1.94 o 
   7   4  15       95.43       84.68      3.27 o 
   8   4  15      146.21      157.15      4.11 o 
   9   4  15        8.49        6.34      1.53 o 
  10   4  15        6.11        9.15      1.85 o 
  11   4  15       70.82       69.51      4.51 o 
  12   4  15       17.02       18.70      2.84 o 
  13   4  15        3.54        3.58      2.27 o 
  14   4  15        1.40        8.72      6.03 o 
 -13   5  15      148.92      150.17      6.97 o 
 -12   5  15       66.49       61.40      4.13 o 
 -11   5  15       14.73       14.28      2.57 o 
 -10   5  15      240.05      257.56      7.73 o 
  -9   5  15       57.57       58.42      3.80 o 
  -8   5  15      102.17      109.91      4.07 o 
  -7   5  15       48.39       46.65      3.93 o 
  -6   5  15        7.82        9.16      1.98 o 
  -5   5  15       65.02       65.72      3.67 o 
  -4   5  15       30.50       27.12      2.47 o 
  -3   5  15       44.85       43.23      2.96 o 
  -2   5  15       25.46       20.96      3.05 o 
  -1   5  15        4.85        5.22      1.02 o 
   0   5  15        0.08        0.99      1.04 o 
   1   5  15       32.95       23.08      1.88 o 
   2   5  15        0.95        2.37      1.15 o 
   3   5  15       21.29       18.62      2.09 o 
   4   5  15       32.77       23.80      2.31 o 
   5   5  15      269.87      248.31      5.08 o 
   6   5  15        0.98       -0.05      1.09 o 
   7   5  15       18.25       18.79      2.28 o 
   8   5  15       43.93       43.66      3.40 o 
   9   5  15       16.09       21.25      2.11 o 
  10   5  15      173.64      170.36      5.17 o 
  11   5  15       10.74       11.89      2.16 o 
  12   5  15       28.60       29.25      2.93 o 
  13   5  15       29.50       24.47      2.96 o 
 -13   6  15       41.09       44.44      4.36 o 
 -12   6  15       44.66       36.01      4.07 o 
 -11   6  15       87.09       90.23      5.24 o 
 -10   6  15      421.18      430.67      9.65 o 
  -9   6  15       10.92        8.77      2.12 o 
  -8   6  15       63.30       60.34      3.62 o 
  -7   6  15      185.93      193.93      5.66 o 
  -6   6  15       15.18       14.50      2.08 o 
  -5   6  15      192.31      191.27      6.79 o 
  -4   6  15      113.35      108.27      4.72 o 
  -3   6  15        0.80        2.01      1.27 o 
  -2   6  15        9.74        8.25      2.20 o 
  -1   6  15       12.37        7.94      1.15 o 
   0   6  15        7.50        7.55      1.26 o 
   1   6  15        8.85        9.00      1.54 o 
   2   6  15       71.22       70.81      3.35 o 
   3   6  15       16.50        9.61      1.96 o 
   4   6  15      731.29      704.44     14.36 o 
   5   6  15       70.56       69.74      2.84 o 
   6   6  15       85.81       80.83      3.51 o 
   7   6  15       24.68       27.55      2.54 o 
   8   6  15       18.42       19.37      2.38 o 
   9   6  15        0.01       -0.57      1.54 o 
  10   6  15       10.26       12.42      2.42 o 
  11   6  15       10.97       13.38      2.59 o 
  12   6  15      108.29      107.47      5.44 o 
  13   6  15       11.18       15.46      6.97 o 
 -12   7  15       98.69      105.24      6.13 o 
 -11   7  15       54.83       53.72      5.42 o 
 -10   7  15      326.98      309.16      8.49 o 
  -9   7  15       20.58       22.45      3.60 o 
  -8   7  15      133.51      122.60     10.12 o 
  -7   7  15      146.58      136.57      5.04 o 
  -6   7  15        0.56       -0.73      1.43 o 
  -5   7  15        0.44       -1.01      1.27 o 
  -4   7  15        1.87        0.31      1.31 o 
  -3   7  15       14.16       13.06      2.12 o 
  -2   7  15        0.44        0.38      0.78 o 
  -1   7  15       12.34       11.69      1.40 o 
   0   7  15       41.10       34.98      2.58 o 
   1   7  15      110.76      127.42      3.79 o 
   2   7  15       15.70       13.08      2.17 o 
   3   7  15       38.72       44.66      3.21 o 
   4   7  15      264.09      256.31      6.65 o 
   5   7  15      727.11      735.85     10.21 o 
   6   7  15       23.36       24.01      2.80 o 
   7   7  15      119.80      117.77      4.34 o 
   8   7  15        1.58        1.51      1.70 o 
   9   7  15      119.64      115.82      6.21 o 
  10   7  15       12.03       15.06      2.57 o 
  11   7  15      107.92      105.13      9.10 o 
  12   7  15       21.37       17.88      3.53 o 
 -11   8  15      145.04      129.33      8.03 o 
 -10   8  15       31.46       23.92      3.21 o 
  -9   8  15       14.93       15.38      2.67 o 
  -8   8  15       10.38       12.64      2.51 o 
  -7   8  15      272.84      276.46      8.15 o 
  -6   8  15        2.95        1.07      1.58 o 
  -5   8  15        3.31        3.05      1.68 o 
  -4   8  15       39.87       35.40      3.24 o 
  -3   8  15       80.91       79.40      4.59 o 
  -2   8  15        7.48        7.72      1.28 o 
  -1   8  15        0.02       -0.77      0.92 o 
   0   8  15       34.81       33.31      2.52 o 
   1   8  15      296.48      266.01      5.81 o 
   2   8  15       20.68       17.22      2.21 o 
   3   8  15      360.75      335.27      8.90 o 
   4   8  15        0.13       -0.28      1.34 o 
   5   8  15        6.81        5.43      1.94 o 
   6   8  15      311.14      310.20      7.37 o 
   7   8  15       17.83       18.01      2.59 o 
   8   8  15       70.00       72.49      4.49 o 
   9   8  15        3.90        3.04      1.83 o 
  10   8  15      103.95      110.39      5.17 o 
  11   8  15       25.25       21.13      7.68 o 
 -10   9  15        4.05        2.72      2.10 o 
  -9   9  15       73.51       74.60      5.26 o 
  -8   9  15        8.08        9.19      2.41 o 
  -7   9  15      210.33      210.23      8.07 o 
  -6   9  15      275.29      270.41      8.44 o 
  -5   9  15      340.19      341.80      8.64 o 
  -4   9  15        0.17       -0.07      1.53 o 
  -3   9  15       70.03       63.85      3.11 o 
  -2   9  15       54.66       54.01      2.68 o 
  -1   9  15      125.99      115.67      4.75 o 
   0   9  15      143.24      150.65      4.40 o 
   1   9  15      473.89      460.67      8.20 o 
   2   9  15       24.41       21.17      2.51 o 
   3   9  15       66.01       60.45      3.73 o 
   4   9  15      134.93      135.15      5.88 o 
   5   9  15       51.25       59.05      5.34 o 
   6   9  15       85.86       95.87      4.09 o 
   7   9  15       57.43       65.10      4.02 o 
   8   9  15       79.19       85.81      4.92 o 
   9   9  15       67.82       70.99      4.99 o 
  10   9  15       13.04       12.00      3.71 o 
  -9  10  15        9.16        9.61      3.29 o 
  -8  10  15       16.32       16.43      2.99 o 
  -7  10  15       26.47       29.36      3.71 o 
  -6  10  15       29.48       32.50      3.85 o 
  -5  10  15      108.47      113.72      6.02 o 
  -4  10  15        4.26        4.69      1.87 o 
  -3  10  15       34.18       33.91      2.36 o 
  -2  10  15       16.81       19.13      2.93 o 
  -1  10  15        2.27        2.54      1.39 o 
   0  10  15        0.13       -0.12      1.85 o 
   1  10  15        8.36        7.92      1.71 o 
   2  10  15       17.83       23.05      3.32 o 
   3  10  15        1.05        3.38      2.26 o 
   4  10  15      125.67      123.71     13.11 o 
   5  10  15       27.03       27.06      8.20 o 
   6  10  15      104.77      110.88      4.06 o 
   7  10  15      168.67      183.03      8.31 o 
   8  10  15        0.03       -1.27      1.72 o 
  -7  11  15       39.13       33.28      4.12 o 
  -6  11  15       28.72       25.07      3.71 o 
  -5  11  15        2.52        3.33      1.22 o 
  -4  11  15        3.57        4.39      1.39 o 
  -3  11  15       42.90       47.34      3.00 o 
  -2  11  15        0.03        0.72      1.58 o 
  -1  11  15       18.13       20.30      2.87 o 
   0  11  15       29.65       36.54      4.70 o 
   1  11  15      138.80      130.25      5.50 o 
   2  11  15       34.54       33.89      5.70 o 
   3  11  15       16.72       13.94      2.95 o 
   4  11  15       24.95       21.84      3.66 o 
   5  11  15       20.07       15.38      4.31 o 
   6  11  15       33.67       21.22      4.00 o 
   7  11  15       18.12       21.60      5.26 o 
  -4  12  15       17.40       18.02      2.47 o 
  -3  12  15        8.24        3.91      2.11 o 
  -2  12  15       38.63       44.82      3.75 o 
  -1  12  15       48.00       45.94      3.90 o 
   0  12  15        0.42        3.06      1.72 o 
   1  12  15      136.42      139.37      6.91 o 
   2  12  15       51.62       52.30      5.33 o 
   3  12  15       54.96       69.05      6.06 o 
   4  12  15       64.02       66.87      6.04 o 
 -14   0  16        0.00        0.38      2.60 o 
 -13   0  16       23.08       24.71      3.99 o 
 -12   0  16        0.47       -0.50      1.75 o 
 -11   0  16      301.06      327.37     11.04 o 
 -10   0  16       90.88       92.85      5.38 o 
  -9   0  16       31.26       34.10      3.38 o 
  -8   0  16        7.71       10.38      2.47 o 
  -7   0  16       12.28       13.13      8.32 o 
  -6   0  16        0.42        2.50      1.30 o 
  -5   0  16       16.93       16.18      8.52 o 
  -4   0  16      367.30      367.23      9.75 o 
  -3   0  16      324.50      318.34     10.71 o 
  -2   0  16      219.57      208.33      6.67 o 
  -1   0  16        8.34       20.10      5.22 o 
   0   0  16      324.19      304.68     21.13 o 
   1   0  16       36.42       36.52      6.67 o 
   2   0  16       45.33       52.11      3.23 o 
   3   0  16       20.71       26.08      3.86 o 
   4   0  16      103.69      111.59      5.84 o 
   5   0  16       58.01       60.73      5.59 o 
   6   0  16      290.65      307.61      9.03 o 
   7   0  16     1320.71     1296.12     30.13 o 
   8   0  16      532.88      541.74     13.52 o 
   9   0  16       39.69       38.94      7.31 o 
  10   0  16       51.19       52.38      5.50 o 
  11   0  16       23.36       25.98      3.49 o 
  12   0  16      540.10      580.09     13.15 o 
  13   0  16      209.35      198.47     10.13 o 
 -14   1  16        0.00       -1.06      1.58 o 
 -13   1  16      211.51      228.98      6.87 o 
 -12   1  16        7.93       10.17      1.94 o 
 -11   1  16        2.73        2.82      1.36 o 
 -10   1  16        1.14        1.06      1.08 o 
  -9   1  16       27.07       25.76      1.98 o 
  -8   1  16        5.83        5.91      1.21 o 
  -7   1  16        7.56        8.89      1.52 o 
  -6   1  16      297.03      280.82      5.17 o 
  -5   1  16        7.49        9.90      3.21 o 
  -4   1  16       35.11       35.75      2.26 o 
  -3   1  16      252.23      263.88      5.18 o 
  -2   1  16      127.92      123.17      4.16 o 
  -1   1  16      134.26      128.80      3.74 o 
   0   1  16        9.32       12.02      1.48 o 
   1   1  16       26.28       31.57      1.80 o 
   2   1  16       44.71       47.16      2.58 o 
   3   1  16       15.48       22.63      1.84 o 
   4   1  16       73.98       78.94      2.62 o 
   5   1  16      234.42      253.96      6.08 o 
   6   1  16      116.09      123.02      6.14 o 
   7   1  16      245.29      265.71      5.60 o 
   8   1  16        6.00        6.64      1.61 o 
   9   1  16      106.81      101.89      4.09 o 
  10   1  16       23.71       26.69      2.55 o 
  11   1  16        6.74        4.27      1.70 o 
  12   1  16       30.98       43.37      3.37 o 
  13   1  16       18.60       23.56      3.14 o 
 -14   2  16        0.08        0.15      1.75 o 
 -13   2  16       27.76       25.23      2.74 o 
 -12   2  16       41.64       43.15      2.93 o 
 -11   2  16        4.63        3.15      1.30 o 
 -10   2  16       56.56       77.49      7.43 o 
  -9   2  16      110.88      123.30      5.50 o 
  -8   2  16      189.03      185.23      6.58 o 
  -7   2  16        0.01        4.23      2.19 o 
  -6   2  16      162.08      153.14      5.72 o 
  -5   2  16       14.43       18.15      2.39 o 
  -4   2  16     1117.65     1112.57     18.58 o 
  -3   2  16       10.12        8.82      1.80 o 
  -2   2  16        0.12        0.65      1.01 o 
  -1   2  16      130.81      132.40      3.72 o 
   0   2  16      306.11      295.75      4.99 o 
   1   2  16        6.86        4.26      1.49 o 
   2   2  16        0.01        1.57      0.96 o 
   3   2  16        9.86       12.09      1.52 o 
   4   2  16       24.80       26.21      1.50 o 
   5   2  16        6.09        4.81      1.20 o 
   6   2  16        6.74        6.30      1.41 o 
   7   2  16       47.60       42.12      3.11 o 
   8   2  16      351.09      368.69      7.01 o 
   9   2  16       56.67       63.02      3.55 o 
  10   2  16      113.83      109.31      5.58 o 
  11   2  16       18.60       24.55      4.03 o 
  12   2  16        1.00        3.04      1.99 o 
  13   2  16       33.61       34.42      3.54 o 
 -13   3  16        0.47        0.15      1.56 o 
 -12   3  16        5.71        2.81      2.70 o 
 -11   3  16       99.75       99.56      7.21 o 
 -10   3  16        8.30        4.19      2.20 o 
  -9   3  16        9.91       10.57      4.00 o 
  -8   3  16       20.07       22.42      2.83 o 
  -7   3  16      180.97      172.93      7.31 o 
  -6   3  16        1.32        3.85      2.55 o 
  -5   3  16       12.95       11.53      2.26 o 
  -4   3  16       12.21       13.88      2.68 o 
  -3   3  16       17.50       17.46      2.01 o 
  -2   3  16      462.16      467.39      8.65 o 
  -1   3  16       31.85       26.98      1.65 o 
   0   3  16       48.25       43.85      2.16 o 
   1   3  16       12.46       11.83      1.52 o 
   2   3  16        0.14        1.45      0.94 o 
   3   3  16        0.29       -0.62      0.95 o 
   4   3  16      151.09      140.52      5.17 o 
   5   3  16       63.26       63.12      2.75 o 
   6   3  16       78.80       75.41      2.91 o 
   7   3  16      275.77      262.62      5.64 o 
   8   3  16      244.08      230.51      8.14 o 
   9   3  16       44.75       48.03      3.19 o 
  10   3  16       10.46       11.18      2.02 o 
  11   3  16        0.44       -1.03      1.41 o 
  12   3  16       23.29       22.58      3.05 o 
  13   3  16        3.99        7.78      2.50 o 
 -13   4  16       27.02       23.53      5.09 o 
 -12   4  16        0.52        1.74      2.79 o 
 -11   4  16        1.08       -0.64      2.22 o 
 -10   4  16       35.42       31.27      5.18 o 
  -9   4  16       48.38       47.72      5.90 o 
  -8   4  16       94.06      102.76      6.18 o 
  -7   4  16       25.06       21.36      2.91 o 
  -6   4  16      110.27      112.96      3.50 o 
  -5   4  16        0.01        0.73      1.21 o 
  -4   4  16       61.38       59.52      2.99 o 
  -3   4  16       17.77       18.17      2.69 o 
  -2   4  16        3.43        2.93      1.24 o 
  -1   4  16      188.17      186.13      3.66 o 
   0   4  16        0.29        0.02      0.80 o 
   1   4  16      112.64      103.52      9.36 o 
   2   4  16        2.32        0.18      0.96 o 
   3   4  16       27.63       33.32      2.57 o 
   4   4  16       10.60        8.53      1.91 o 
   5   4  16       18.50       23.18      2.23 o 
   6   4  16        0.27       -1.09      1.09 o 
   7   4  16        4.31        2.68      1.37 o 
   8   4  16       11.78       13.91      1.73 o 
   9   4  16       17.12       14.20      1.85 o 
  10   4  16        4.36        3.70      1.52 o 
  11   4  16        6.59        4.07      1.77 o 
  12   4  16       10.38        6.56      2.10 o 
  13   4  16        0.44        0.46      2.50 o 
 -13   5  16       68.07       70.30      8.23 o 
 -12   5  16       66.56       56.97      7.21 o 
 -11   5  16       26.44       24.45      2.53 o 
 -10   5  16       15.79       19.10      5.67 o 
  -9   5  16      428.33      433.00     15.20 o 
  -8   5  16       44.07       50.05      3.37 o 
  -7   5  16       78.40       80.10      3.95 o 
  -6   5  16       60.92       51.99      3.50 o 
  -5   5  16      137.53      133.73      5.05 o 
  -4   5  16       38.18       40.87      2.93 o 
  -3   5  16       65.61       67.98      3.45 o 
  -2   5  16      277.71      268.66      6.38 o 
  -1   5  16      133.79      148.76      4.69 o 
   0   5  16       27.69       23.40      1.91 o 
   1   5  16        0.00        1.05      1.01 o 
   2   5  16        0.06       -0.01      1.23 o 
   3   5  16      359.05      374.03     11.45 o 
   4   5  16       32.90       35.36      2.80 o 
   5   5  16       94.69      101.19      3.09 o 
   6   5  16       27.03       24.98      2.45 o 
   7   5  16       57.78       50.89      3.22 o 
   8   5  16        0.72        0.22      1.32 o 
   9   5  16        2.01        1.33      1.13 o 
  10   5  16       41.82       41.07      3.46 o 
  11   5  16        3.16        4.87      1.78 o 
  12   5  16       39.82       32.19      3.11 o 
 -12   6  16       26.23       25.18      3.12 o 
 -11   6  16       99.18      102.96      5.19 o 
 -10   6  16        6.16        5.08      2.10 o 
  -9   6  16       14.06       12.57      2.57 o 
  -8   6  16        6.15        4.44      2.02 o 
  -7   6  16        0.92        1.01      1.92 o 
  -6   6  16      147.40      138.38      4.78 o 
  -5   6  16        3.99        3.10      1.49 o 
  -4   6  16      144.50      137.64      4.95 o 
  -3   6  16      243.15      255.77      7.91 o 
  -2   6  16        7.61       11.15      2.04 o 
  -1   6  16       88.91       98.61      2.81 o 
   0   6  16       42.00       38.81      2.18 o 
   1   6  16       62.11       58.63      3.20 o 
   2   6  16       41.01       39.42      2.78 o 
   3   6  16       12.83       12.84      2.01 o 
   4   6  16       20.46       21.11      2.39 o 
   5   6  16        0.51       -1.02      1.31 o 
   6   6  16       74.71       73.30      3.19 o 
   7   6  16        0.19        0.23      1.27 o 
   8   6  16        0.38       -1.15      1.34 o 
   9   6  16        3.11        3.85      1.79 o 
  10   6  16       10.68        9.47      2.31 o 
  11   6  16       16.21       13.93      2.60 o 
  12   6  16       16.98       30.03      7.92 o 
 -11   7  16       72.74       73.44     10.20 o 
 -10   7  16        0.56        2.11      2.13 o 
  -9   7  16      102.98      101.77      4.83 o 
  -8   7  16      114.57      118.63      6.18 o 
  -7   7  16        7.17        7.10      2.07 o 
  -6   7  16        0.53       -0.20      1.26 o 
  -5   7  16      137.94      148.90      5.22 o 
  -4   7  16      216.33      224.34      6.41 o 
  -3   7  16        8.07       10.63      1.99 o 
  -2   7  16        0.82        1.36      1.48 o 
  -1   7  16       47.07       49.66      3.18 o 
   0   7  16       72.04       79.82      3.08 o 
   1   7  16       16.01       12.66      1.82 o 
   2   7  16        8.08        7.05      1.62 o 
   3   7  16      192.92      194.85      9.44 o 
   4   7  16      226.67      239.16      6.49 o 
   5   7  16       10.91        8.17      2.27 o 
   6   7  16      762.02      791.83     11.08 o 
   7   7  16       19.62       17.22      2.17 o 
   8   7  16      123.92      117.70      6.86 o 
   9   7  16      109.57      103.56      4.74 o 
  10   7  16       17.99       16.23      3.16 o 
  11   7  16        4.27        2.14      2.66 o 
 -10   8  16        1.92       -0.22      1.78 o 
  -9   8  16        6.07        4.38      1.99 o 
  -8   8  16       39.24       29.79      4.64 o 
  -7   8  16      386.60      395.88      9.91 o 
  -6   8  16       87.46       96.96      6.37 o 
  -5   8  16        2.01        1.61      1.85 o 
  -4   8  16       98.12      106.81      4.69 o 
  -3   8  16        0.10        1.73      1.52 o 
  -2   8  16       90.02       89.24      5.25 o 
  -1   8  16      215.26      205.64      4.64 o 
   0   8  16      127.95      115.22      5.24 o 
   1   8  16      290.21      289.74      6.71 o 
   2   8  16      276.94      259.95      6.99 o 
   3   8  16       25.70       27.04      2.74 o 
   4   8  16       42.98       41.78      3.33 o 
   5   8  16       30.24       29.21      3.24 o 
   6   8  16       22.74       21.44      3.63 o 
   7   8  16      389.76      405.00      8.73 o 
   8   8  16      482.92      501.93     10.71 o 
   9   8  16        2.15       -0.93      1.58 o 
  10   8  16       40.01       33.98      4.22 o 
  -9   9  16       36.59       31.70      9.74 o 
  -8   9  16        1.55        1.72      2.04 o 
  -7   9  16       34.01       35.52      6.69 o 
  -6   9  16       71.43       65.36      4.91 o 
  -5   9  16        9.41       10.30      2.50 o 
  -4   9  16       31.97       29.55      3.79 o 
  -3   9  16       13.28       15.14      2.84 o 
  -2   9  16       47.16       49.21      3.34 o 
  -1   9  16      323.71      337.54      6.44 o 
   0   9  16       73.97       78.04      3.41 o 
   1   9  16       54.04       55.88      3.36 o 
   2   9  16       89.22       97.53      4.27 o 
   3   9  16       94.13       82.38      5.81 o 
   4   9  16        1.99        0.76      1.70 o 
   5   9  16        1.91        0.13      1.89 o 
   6   9  16      134.69      147.58      7.48 o 
   7   9  16        0.99        2.44      1.38 o 
   8   9  16      124.72      138.58      5.45 o 
   9   9  16        0.49       -2.50      2.50 o 
  -7  10  16        2.50        6.59      2.42 o 
  -6  10  16       75.00       74.30      9.60 o 
  -5  10  16        1.40        1.26      1.94 o 
  -4  10  16       13.03       13.59      2.78 o 
  -3  10  16       19.52       16.49      3.03 o 
  -2  10  16       93.16      101.85      4.01 o 
  -1  10  16       11.25        8.13      1.62 o 
   0  10  16       34.66       35.77      2.85 o 
   1  10  16       72.20       74.24      4.21 o 
   2  10  16       27.11       26.48      3.51 o 
   3  10  16       17.54       19.17      5.70 o 
   4  10  16       26.29       22.60      3.48 o 
   5  10  16        8.42        5.51      2.51 o 
   6  10  16       36.58       35.83      4.72 o 
   7  10  16        1.05        0.92      5.31 o 
  -5  11  16       27.00       20.63      3.49 o 
  -4  11  16       38.32       47.83      5.53 o 
  -3  11  16        2.91        4.32      1.35 o 
  -2  11  16       18.74       19.27      2.12 o 
  -1  11  16        2.75        2.63      1.59 o 
   0  11  16       34.66       30.97      3.23 o 
   1  11  16       36.36       40.36      4.32 o 
   2  11  16       93.71      102.27      6.08 o 
   3  11  16       18.99       16.87      3.50 o 
   4  11  16       26.08       28.95      4.09 o 
   5  11  16        2.57        1.40      2.68 o 
 -13   1  17       60.53       62.50      4.24 o 
 -12   1  17      175.82      188.80      5.63 o 
 -11   1  17      162.80      156.03      4.78 o 
 -10   1  17       22.75       21.51      2.05 o 
  -9   1  17       33.17       34.44      2.98 o 
  -8   1  17        1.30        3.81      1.45 o 
  -7   1  17       41.29       41.02      3.99 o 
  -6   1  17        0.21        3.12      2.67 o 
  -5   1  17      158.59      155.37      5.49 o 
  -4   1  17      104.71      109.96      3.73 o 
  -3   1  17      118.61      121.55      5.26 o 
  -2   1  17        2.61        4.33      3.43 o 
  -1   1  17        1.48        3.01      2.12 o 
   0   1  17       27.25       25.85      3.21 o 
   1   1  17      219.02      195.44      5.17 o 
   2   1  17       70.21       68.62      2.57 o 
   3   1  17      205.93      203.00      4.65 o 
   4   1  17        8.12        7.36      1.15 o 
   5   1  17       21.07       21.16      1.96 o 
   6   1  17        2.54        0.89      1.17 o 
   7   1  17       45.73       37.23      2.77 o 
   8   1  17       39.35       27.80      2.60 o 
   9   1  17       28.05       29.40      2.82 o 
  10   1  17       87.35       86.76      4.34 o 
  11   1  17       12.24       14.60      2.23 o 
  12   1  17        0.32        2.48      1.94 o 
 -13   2  17       53.94       63.61      3.37 o 
 -12   2  17        0.72       -1.19      2.18 o 
 -11   2  17       57.61       61.18      5.46 o 
 -10   2  17       23.76       18.33      3.52 o 
  -9   2  17       31.00       31.72      4.64 o 
  -8   2  17        1.62        2.54      1.45 o 
  -7   2  17      254.14      252.44      7.70 o 
  -6   2  17       15.00       16.25      2.94 o 
  -5   2  17        3.16        7.74      3.28 o 
  -4   2  17       11.78       12.78      2.99 o 
  -3   2  17      516.68      512.74     11.32 o 
  -2   2  17       56.00       59.61      4.25 o 
  -1   2  17      101.01       94.91      3.23 o 
   0   2  17      112.62      116.69      3.97 o 
   1   2  17      185.75      195.79      4.23 o 
   2   2  17        0.68        2.35      1.05 o 
   3   2  17       17.27       18.38      1.82 o 
   4   2  17        1.52        1.09      2.34 o 
   5   2  17        0.00        0.43      0.84 o 
   6   2  17      180.29      176.25      4.78 o 
   7   2  17      238.31      236.10      5.35 o 
   8   2  17       64.41       47.74      3.42 o 
   9   2  17       49.69       49.23      3.23 o 
  10   2  17       10.25        8.25      1.88 o 
  11   2  17       95.49       93.40      4.46 o 
  12   2  17       59.53       60.21      5.50 o 
 -12   3  17       16.65       14.38      3.96 o 
 -11   3  17      107.01      101.44      7.21 o 
 -10   3  17       10.47        7.84      2.84 o 
  -9   3  17       39.37       42.22     10.24 o 
  -8   3  17       91.17       91.45     10.37 o 
  -7   3  17      327.21      333.41      9.35 o 
  -6   3  17       72.42       77.72      8.48 o 
  -5   3  17        0.43        4.73      1.87 o 
  -4   3  17       93.25       96.08      4.71 o 
  -3   3  17      812.58      806.12     15.54 o 
  -2   3  17       41.51       45.22      3.89 o 
  -1   3  17        0.00        0.96      0.89 o 
   0   3  17      158.28      161.76      3.76 o 
   1   3  17      214.43      226.78      4.78 o 
   2   3  17      216.68      216.72      7.43 o 
   3   3  17       76.13       69.36      4.11 o 
   4   3  17       14.59       12.69      2.11 o 
   5   3  17      129.82      134.28      3.61 o 
   6   3  17        9.18        8.29      1.51 o 
   7   3  17      270.14      278.16      5.20 o 
   8   3  17       41.03       40.29      2.54 o 
   9   3  17        0.00       -0.19      1.32 o 
  10   3  17       24.79       26.14      2.61 o 
  11   3  17       10.35        5.17      1.82 o 
  12   3  17        9.54        5.96      2.32 o 
 -12   4  17        0.03        1.77      2.56 o 
 -11   4  17        0.23        2.05      2.48 o 
 -10   4  17       65.61       68.30      6.31 o 
  -9   4  17       51.89       37.36      5.28 o 
  -8   4  17      153.59      163.09      9.07 o 
  -7   4  17       42.82       33.96      4.27 o 
  -6   4  17       76.47       79.72      5.63 o 
  -5   4  17      115.42      102.63     11.69 o 
  -4   4  17       25.81       31.42      3.02 o 
  -3   4  17      269.75      260.14      7.32 o 
  -2   4  17       41.83       45.03      3.00 o 
  -1   4  17      356.29      360.12     15.29 o 
   0   4  17      570.25      606.35     10.26 o 
   1   4  17        4.08        2.47      1.09 o 
   2   4  17       84.45       80.20      3.74 o 
   3   4  17        0.23        2.04      1.17 o 
   4   4  17       86.43       83.87      3.87 o 
   5   4  17      161.56      167.49      6.29 o 
   6   4  17        3.61        4.12      1.33 o 
   7   4  17       15.86       14.90      1.89 o 
   8   4  17       32.69       29.09      2.53 o 
   9   4  17        0.24       -0.72      1.20 o 
  10   4  17        0.56        0.39      1.31 o 
  11   4  17       39.15       36.00      3.07 o 
  12   4  17       67.28       65.22      5.47 o 
 -12   5  17        1.92        2.99      3.39 o 
 -11   5  17        1.01       -1.93      2.45 o 
 -10   5  17       15.71       12.80      3.96 o 
  -9   5  17      148.46      157.78      9.70 o 
  -8   5  17       17.46       18.82      4.34 o 
  -7   5  17      442.03      427.20      8.84 o 
  -6   5  17        0.37       -1.63      1.63 o 
  -5   5  17        1.62        1.09      1.47 o 
  -4   5  17        9.91        7.41      1.87 o 
  -3   5  17       95.99       97.74      4.41 o 
  -2   5  17      231.54      234.76      6.90 o 
  -1   5  17       18.81       17.85      2.26 o 
   0   5  17       86.52       89.68      3.12 o 
   1   5  17       70.46       66.14      3.64 o 
   2   5  17       26.37       23.03      2.18 o 
   3   5  17       42.24       44.01      3.05 o 
   4   5  17       20.07       15.35      2.22 o 
   5   5  17       12.59       12.56      1.96 o 
   6   5  17       29.61       22.12      1.87 o 
   7   5  17       70.59       74.10      3.46 o 
   8   5  17       20.61       17.00      2.53 o 
   9   5  17        6.08        5.47      1.64 o 
  10   5  17       48.91       42.45      4.40 o 
  11   5  17       12.30       12.96      3.12 o 
 -11   6  17        0.22       -2.18      2.90 o 
 -10   6  17       37.36       39.15      5.13 o 
  -9   6  17       19.04       13.50      3.67 o 
  -8   6  17        5.93        6.33      2.10 o 
  -7   6  17      108.41      102.86      5.09 o 
  -6   6  17        8.51        7.85      2.27 o 
  -5   6  17       70.93       70.35      4.70 o 
  -4   6  17       12.39       10.22      1.86 o 
  -3   6  17       49.42       52.48      3.78 o 
  -2   6  17        1.71        1.44      1.41 o 
  -1   6  17       75.16       76.80      5.41 o 
   0   6  17       38.74       35.96      2.24 o 
   1   6  17      134.17      133.11      4.17 o 
   2   6  17      184.55      179.20      5.07 o 
   3   6  17       11.60       13.06      1.98 o 
   4   6  17        8.70        8.25      1.81 o 
   5   6  17       16.54       19.60      2.63 o 
   6   6  17      593.06      610.39     12.33 o 
   7   6  17        1.41        0.77      1.26 o 
   8   6  17      135.78      145.47      4.83 o 
   9   6  17        7.86        3.54      1.89 o 
  10   6  17       23.95       17.40      2.71 o 
 -10   7  17       11.90       10.79      2.79 o 
  -9   7  17      140.21      134.18     12.85 o 
  -8   7  17       39.05       30.41      4.01 o 
  -7   7  17        7.44        4.36      2.23 o 
  -6   7  17        0.13        1.75      1.75 o 
  -5   7  17       49.46       43.97      3.68 o 
  -4   7  17       70.51       58.25      9.84 o 
  -3   7  17       89.17       86.28      5.96 o 
  -2   7  17       38.51       34.54      3.52 o 
  -1   7  17        5.66        5.60      2.60 o 
   0   7  17       48.81       59.24      2.88 o 
   1   7  17      367.03      358.29      7.28 o 
   2   7  17        2.73        1.69      1.35 o 
   3   7  17        7.52        7.45      3.61 o 
   4   7  17      145.27      155.63      7.29 o 
   5   7  17       18.84       15.56      2.61 o 
   6   7  17        3.79        6.96      2.15 o 
   7   7  17       36.80       32.73      2.28 o 
   8   7  17       61.05       58.83      6.11 o 
   9   7  17       35.09       35.36      3.17 o 
  10   7  17       33.53       40.37      5.47 o 
  -9   8  17      153.34      168.27     11.68 o 
  -8   8  17        3.21        3.19      2.15 o 
  -7   8  17        4.68        5.52      2.10 o 
  -6   8  17       13.59        2.55      2.82 o 
  -5   8  17        4.06        0.87      1.85 o 
  -4   8  17        1.46       -0.75      1.72 o 
  -3   8  17       15.58       23.79      3.08 o 
  -2   8  17       11.81       11.09      2.51 o 
  -1   8  17       11.70       10.67      2.64 o 
   0   8  17       17.56       21.44      2.73 o 
   1   8  17       86.62       85.56      3.94 o 
   2   8  17       10.59        4.90      1.66 o 
   3   8  17        1.07       -0.34      1.44 o 
   4   8  17        0.30       -0.21      1.49 o 
   5   8  17        0.65       -1.43      1.48 o 
   6   8  17       84.74       77.53      4.82 o 
   7   8  17       30.19       39.21      4.77 o 
   8   8  17        1.08        1.73      1.65 o 
   9   8  17        0.47       -1.92      5.19 o 
  -8   9  17        6.12        9.82      3.31 o 
  -7   9  17       19.13       17.99      2.98 o 
  -6   9  17       14.78       14.72      2.89 o 
  -5   9  17        9.30       12.28      4.19 o 
  -4   9  17        5.72        7.38      2.32 o 
  -3   9  17        7.40        8.62      2.31 o 
  -2   9  17        2.20       -0.40      1.87 o 
  -1   9  17      491.67      488.38      8.18 o 
   0   9  17      157.89      159.80      5.09 o 
   1   9  17       45.56       41.16      3.28 o 
   2   9  17       57.27       53.21      3.87 o 
   3   9  17      103.67      105.53      5.17 o 
   4   9  17       27.77       26.80      3.12 o 
   5   9  17        1.56        2.15      2.20 o 
   6   9  17        4.31        3.98      2.69 o 
   7   9  17        0.77       -0.75      2.19 o 
  -6  10  17      119.77      124.16      9.11 o 
  -5  10  17       43.20       49.59      4.60 o 
  -4  10  17       26.79       20.16      3.24 o 
  -3  10  17       43.39       37.79      4.04 o 
  -2  10  17       11.41       11.83      2.77 o 
  -1  10  17        0.89        1.46      1.22 o 
   0  10  17      297.22      302.15      7.53 o 
   1  10  17      246.24      255.30      7.68 o 
   2  10  17      135.90      136.45      6.48 o 
   3  10  17       22.63       21.53      5.34 o 
   4  10  17        3.72        0.30      3.14 o 
   5  10  17       51.64       62.15     14.28 o 
  -2  11  17        0.71        1.54      2.75 o 
  -1  11  17       25.76       26.45      2.69 o 
   0  11  17        8.75        5.40      2.35 o 
   1  11  17       20.72       18.98      4.13 o 
 -12   0  18        0.58        1.76      2.02 o 
 -11   0  18        1.83        2.78      1.81 o 
 -10   0  18        5.45        5.92      1.94 o 
  -9   0  18       20.42       20.94      2.77 o 
  -8   0  18       12.04       13.41      2.15 o 
  -7   0  18       22.78       29.05      5.11 o 
  -6   0  18        2.87       12.59      4.43 o 
  -5   0  18      253.94      256.52      7.23 o 
  -4   0  18      188.27      183.27      6.16 o 
  -3   0  18      524.74      531.09     11.96 o 
  -2   0  18        4.19        3.46      2.82 o 
  -1   0  18        4.83        6.32      8.05 o 
   0   0  18        0.91        4.58      6.75 o 
   1   0  18       15.31       13.89      5.17 o 
   2   0  18       82.83       82.52      5.28 o 
   3   0  18      306.92      279.24      9.68 o 
   4   0  18       41.55       40.99      2.92 o 
   5   0  18      135.56      127.85      5.61 o 
   6   0  18      105.84      108.43      5.35 o 
   7   0  18       39.58       38.59      4.02 o 
   8   0  18      516.97      545.69     13.71 o 
   9   0  18     1176.54     1138.30     22.39 o 
  10   0  18      146.76      161.84      7.86 o 
  11   0  18       40.99       49.28      5.52 o 
 -12   1  18        2.83        3.69      2.55 o 
 -11   1  18      147.63      157.80      7.60 o 
 -10   1  18        0.06       -0.48      1.68 o 
  -9   1  18       76.41       84.84      5.21 o 
  -8   1  18        0.45       11.39      5.05 o 
  -7   1  18       11.33       16.89      2.27 o 
  -6   1  18       96.03       99.22      5.16 o 
  -5   1  18        4.72        8.07      3.24 o 
  -4   1  18      166.97      164.69      5.58 o 
  -3   1  18        1.78        1.50      2.01 o 
  -2   1  18       12.32       14.97      3.03 o 
  -1   1  18        5.81        8.31      1.35 o 
   0   1  18      104.06      102.36      3.70 o 
   1   1  18      162.56      165.98      7.64 o 
   2   1  18       96.55       89.77      3.79 o 
   3   1  18        0.40       -0.78      1.19 o 
   4   1  18        0.76        3.06      2.00 o 
   5   1  18      340.53      351.02      6.36 o 
   6   1  18        1.54        1.38      1.25 o 
   7   1  18        8.98        9.27      1.72 o 
   8   1  18       74.56       71.57      3.99 o 
   9   1  18        1.23        2.99      1.55 o 
  10   1  18       90.38       97.59      4.90 o 
  11   1  18        6.37        5.17      2.04 o 
 -12   2  18       32.85       32.77      4.81 o 
 -11   2  18      170.82      175.97      8.98 o 
 -10   2  18       10.25       11.07      2.88 o 
  -9   2  18        6.35        8.93      2.83 o 
  -8   2  18        0.15       -0.10      1.56 o 
  -7   2  18       40.67       45.36      4.37 o 
  -6   2  18       16.14       11.89      2.16 o 
  -5   2  18       67.98       67.12      4.04 o 
  -4   2  18       29.02       38.78      3.47 o 
  -3   2  18       52.20       64.69      7.25 o 
  -2   2  18       78.41       70.73      2.74 o 
  -1   2  18        1.93        1.89      1.48 o 
   0   2  18       95.83      102.48      3.65 o 
   1   2  18        4.32        2.21      0.95 o 
   2   2  18       66.93       71.19      2.82 o 
   3   2  18       31.37       34.56      2.38 o 
   4   2  18       36.64       39.17      2.83 o 
   5   2  18      102.09      102.68      3.08 o 
   6   2  18       78.77       82.08      3.82 o 
   7   2  18        8.80        8.75      1.73 o 
   8   2  18      109.38      101.17      4.10 o 
   9   2  18        2.91        4.02      1.64 o 
  10   2  18       16.80       21.33      2.59 o 
  11   2  18       30.70       33.32      3.26 o 
 -11   3  18        0.25        2.54      2.54 o 
 -10   3  18       37.98       37.53      5.10 o 
  -9   3  18       21.84       20.39      3.97 o 
  -8   3  18      131.14      132.28      6.60 o 
  -7   3  18        0.00        4.19      2.42 o 
  -6   3  18       79.81       69.23      5.00 o 
  -5   3  18       76.59       81.77      4.71 o 
  -4   3  18      103.07       95.54      6.91 o 
  -3   3  18      166.13      169.28     15.22 o 
  -2   3  18      257.60      257.59     11.12 o 
  -1   3  18       14.04       11.51      1.99 o 
   0   3  18      429.03      432.67      6.52 o 
   1   3  18        0.25        0.90      2.08 o 
   2   3  18        2.94        6.16      2.55 o 
   3   3  18        7.73       10.25      1.57 o 
   4   3  18        4.19        5.08      1.46 o 
   5   3  18        0.42        1.00      1.51 o 
   6   3  18        9.99        6.62      1.45 o 
   7   3  18       98.35      100.03      4.66 o 
   8   3  18       14.07       13.55      1.71 o 
   9   3  18       25.55       22.48      2.14 o 
  10   3  18        2.57        0.31      1.17 o 
  11   3  18       67.19       73.63      4.79 o 
 -11   4  18        4.28        5.48      3.08 o 
 -10   4  18        0.62       -0.58      2.41 o 
  -9   4  18       48.63       52.34      6.12 o 
  -8   4  18       15.10        8.08      2.89 o 
  -7   4  18       35.94       37.06      5.17 o 
  -6   4  18        0.33        4.28      2.53 o 
  -5   4  18        0.70        0.51      2.20 o 
  -4   4  18       19.21       18.03      3.33 o 
  -3   4  18        8.15        8.65      2.59 o 
  -2   4  18      325.24      316.66      7.03 o 
  -1   4  18        0.24        1.22      1.29 o 
   0   4  18      169.66      165.53      3.92 o 
   1   4  18       22.57       22.94      2.49 o 
   2   4  18       37.08       35.02      2.79 o 
   3   4  18       28.73       23.10      5.25 o 
   4   4  18      414.83      439.28     15.35 o 
   5   4  18        0.13        0.21      1.46 o 
   6   4  18      309.30      327.29      7.41 o 
   7   4  18        9.41       13.27      2.45 o 
   8   4  18        5.60        3.82      1.49 o 
   9   4  18       58.46       53.40      3.34 o 
  10   4  18        0.99        1.76      1.61 o 
 -10   5  18        8.52        3.44      3.14 o 
  -9   5  18       89.35       81.72      7.18 o 
  -8   5  18        4.65        4.86      3.07 o 
  -7   5  18        1.05       -0.04      2.31 o 
  -6   5  18       62.63       59.90      6.83 o 
  -5   5  18      285.13      294.48      6.97 o 
  -4   5  18        0.57        0.25      1.63 o 
  -3   5  18        7.63        4.36      2.47 o 
  -2   5  18       28.14       26.66      2.81 o 
  -1   5  18      390.16      388.58      9.76 o 
   0   5  18       43.57       41.06      2.31 o 
   1   5  18       72.91       75.40      3.19 o 
   2   5  18       34.24       27.81      2.69 o 
   3   5  18        0.32       -0.64      1.32 o 
   4   5  18      500.52      526.33     10.44 o 
   5   5  18      259.10      259.56      9.99 o 
   6   5  18        1.93        1.09      1.64 o 
   7   5  18       22.80       21.96      1.90 o 
   8   5  18       94.99       96.16      4.40 o 
   9   5  18        6.26        4.83      1.74 o 
  10   5  18        0.01       -1.57      2.22 o 
 -10   6  18       21.77       26.63      5.54 o 
  -9   6  18        5.72        6.16      3.51 o 
  -8   6  18      197.76      179.62     10.84 o 
  -7   6  18       35.42       32.71      3.67 o 
  -6   6  18       46.22       46.88      3.56 o 
  -5   6  18        0.02        0.24      1.71 o 
  -4   6  18       41.09       34.27      3.55 o 
  -3   6  18      319.18      333.48     10.38 o 
  -2   6  18      160.44      164.79      6.71 o 
  -1   6  18        0.34       -1.04      2.15 o 
   0   6  18       68.66       79.74      3.61 o 
   1   6  18       82.09       82.46      3.49 o 
   2   6  18      372.79      374.56      8.09 o 
   3   6  18       49.49       41.15      3.29 o 
   4   6  18       93.33       82.42      4.40 o 
   5   6  18      161.53      150.13      5.73 o 
   6   6  18      366.72      394.68      9.70 o 
   7   6  18      322.41      326.48     11.69 o 
   8   6  18        0.44        2.30      1.37 o 
   9   6  18        1.11        2.44      1.76 o 
  -9   7  18      635.25      645.04     13.36 o 
  -8   7  18        0.18       -1.77      2.01 o 
  -7   7  18       27.64       23.49      3.24 o 
  -6   7  18      152.30      148.62      6.46 o 
  -5   7  18        9.68       12.21      2.69 o 
  -4   7  18       56.99       43.32      4.30 o 
  -3   7  18       27.81       30.76      3.23 o 
  -2   7  18        4.15        3.36      1.77 o 
  -1   7  18       61.27       62.28      5.25 o 
   0   7  18      188.33      197.68      9.45 o 
   1   7  18       34.36       39.07      4.53 o 
   2   7  18       14.15        8.22      1.82 o 
   3   7  18       39.04       33.02      3.09 o 
   4   7  18      450.81      467.38     11.25 o 
   5   7  18       54.19       62.42      4.36 o 
   6   7  18       52.20       54.02      4.26 o 
   7   7  18       51.02       50.72      6.13 o 
   8   7  18      126.36      122.30      6.53 o 
  -7   8  18        3.80        0.65      5.52 o 
  -6   8  18       92.83       93.49     11.30 o 
  -5   8  18      111.31      123.62      8.97 o 
  -4   8  18       49.85       54.06      8.46 o 
  -3   8  18       53.52       53.86      4.25 o 
  -2   8  18       20.13       28.62      8.09 o 
  -1   8  18      126.61      121.44      5.55 o 
   0   8  18        5.87        7.15      1.41 o 
   1   8  18        0.65       -1.48      1.48 o 
   2   8  18        0.01        1.15      1.38 o 
   3   8  18        1.70        3.86      1.62 o 
   4   8  18       74.80       76.44      4.46 o 
   5   8  18      254.31      270.17      8.04 o 
   6   8  18        8.04        8.62      2.37 o 
   7   8  18       76.56       85.10      6.19 o 
  -6   9  18       11.73        6.16      2.91 o 
  -5   9  18        2.54        1.83      2.02 o 
  -4   9  18      146.23      154.87      6.51 o 
  -3   9  18        3.02        1.64      2.11 o 
  -2   9  18       71.63       79.39      5.47 o 
  -1   9  18       56.98       59.21      4.86 o 
   0   9  18       23.61       22.90      2.25 o 
   1   9  18       35.76       32.33      2.87 o 
   2   9  18        5.03        3.72      1.80 o 
   3   9  18       42.35       41.07      3.66 o 
   4   9  18        0.09        0.75      1.82 o 
   5   9  18        5.83        6.48      2.69 o 
  -2  10  18        3.97        0.50      2.75 o 
  -1  10  18       15.33        9.14      3.40 o 
   0  10  18      244.70      236.17      6.90 o 
   1  10  18        3.77        6.25      2.15 o 
   2  10  18      131.30      143.34      6.27 o 
 -11   1  19        1.91        4.04      2.47 o 
 -10   1  19        1.33        2.22      1.82 o 
  -9   1  19       68.13       68.17      4.67 o 
  -8   1  19       14.13       14.92      2.75 o 
  -7   1  19       21.36       20.03      2.98 o 
  -6   1  19      112.79      101.44      5.47 o 
  -5   1  19      299.55      299.04     15.28 o 
  -4   1  19      123.24      132.09      5.27 o 
  -3   1  19      332.02      353.40      6.45 o 
  -2   1  19      130.00      140.67      5.73 o 
  -1   1  19        0.03        0.96      1.39 o 
   0   1  19        0.27        2.27      1.46 o 
   1   1  19        2.69        1.61      1.47 o 
   2   1  19      290.64      276.62      6.73 o 
   3   1  19       31.51       35.84      3.52 o 
   4   1  19        9.59        9.11      1.65 o 
   5   1  19        2.20        1.78      1.02 o 
   6   1  19        0.22        1.37      1.19 o 
   7   1  19        3.66        3.56      1.46 o 
   8   1  19      158.56      155.76      8.91 o 
   9   1  19       30.83       27.54      2.72 o 
  10   1  19      186.55      196.98      7.15 o 
 -10   2  19      120.01      145.61      7.84 o 
  -9   2  19      133.93      120.61      6.91 o 
  -8   2  19       25.76       32.61      4.28 o 
  -7   2  19       84.14       70.95      5.29 o 
  -6   2  19        7.12       20.29      6.12 o 
  -5   2  19       68.12       71.88     11.55 o 
  -4   2  19       13.58       11.94      3.57 o 
  -3   2  19       20.12       45.30      8.12 o 
  -2   2  19       29.53       33.26      2.02 o 
  -1   2  19        0.74       -0.70      1.88 o 
   0   2  19       10.70        7.23      1.49 o 
   1   2  19        1.56       -0.50      1.14 o 
   2   2  19      173.98      187.81      4.10 o 
   3   2  19       54.45       59.11      3.73 o 
   4   2  19       96.56       98.82      4.03 o 
   5   2  19       67.91       71.76      3.82 o 
   6   2  19      471.53      488.81      7.69 o 
   7   2  19       39.71       38.78      2.36 o 
   8   2  19      118.84      115.29      4.22 o 
   9   2  19       17.46       18.23      2.36 o 
  10   2  19      163.54      150.88     11.95 o 
 -10   3  19       14.64       12.26      3.54 o 
  -9   3  19       72.24       69.49      5.94 o 
  -8   3  19       81.56       87.67      6.44 o 
  -7   3  19       98.28       98.47      6.71 o 
  -6   3  19        3.68       21.68      5.68 o 
  -5   3  19       49.05       59.61     14.95 o 
  -4   3  19        0.00       -0.24      1.54 o 
  -3   3  19        5.66        9.21      4.04 o 
  -2   3  19       92.43       92.88      5.93 o 
  -1   3  19       40.77       42.15      2.34 o 
   0   3  19       30.84       32.57      2.44 o 
   1   3  19        0.20        0.10      0.96 o 
   2   3  19       22.70       25.48      4.18 o 
   3   3  19        6.73        4.02      1.44 o 
   4   3  19       54.70       59.04      3.57 o 
   5   3  19        6.37        7.21      1.86 o 
   6   3  19       87.70       86.67      4.43 o 
   7   3  19        0.01        0.78      1.18 o 
   8   3  19        0.95        2.41      1.54 o 
   9   3  19        0.00       -1.28      1.47 o 
  10   3  19        5.37        4.23      2.81 o 
 -10   4  19        2.30        7.94      3.28 o 
  -9   4  19        7.42        7.34      3.49 o 
  -8   4  19        7.37        6.79      2.97 o 
  -7   4  19       10.76        9.09      3.10 o 
  -6   4  19        8.51        8.21      3.05 o 
  -5   4  19        0.28       -1.25      1.91 o 
  -4   4  19       37.35       37.93      5.09 o 
  -3   4  19        1.90        3.21      2.50 o 
  -2   4  19       21.52       21.55      4.23 o 
  -1   4  19      187.78      198.25      5.48 o 
   0   4  19       11.08       10.26      1.43 o 
   1   4  19        7.85        8.48      1.54 o 
   2   4  19        7.68        7.33      1.57 o 
   3   4  19        3.24        3.88      1.59 o 
   4   4  19       50.01       52.35      3.64 o 
   5   4  19      123.09      117.84      4.90 o 
   6   4  19      283.24      279.41      7.94 o 
   7   4  19        4.52        1.90      2.74 o 
   8   4  19        3.81        4.57      1.52 o 
   9   4  19        2.90        1.85      1.82 o 
  -9   5  19       70.46       67.96      7.38 o 
  -8   5  19        5.86        2.24      2.67 o 
  -7   5  19       55.22       50.71      6.36 o 
  -6   5  19      166.34      155.54      9.41 o 
  -5   5  19        9.12       10.65      3.48 o 
  -4   5  19        6.66       10.48      3.36 o 
  -3   5  19        0.19        1.63      1.35 o 
  -2   5  19      103.12      100.76      4.56 o 
  -1   5  19        0.49        1.77      1.68 o 
   0   5  19       71.54       63.04      3.58 o 
   1   5  19       24.32       17.22      1.98 o 
   2   5  19       50.23       51.34      3.95 o 
   3   5  19      164.45      169.76      7.58 o 
   4   5  19      270.15      301.87      7.66 o 
   5   5  19       49.36       46.95      3.75 o 
   6   5  19       23.70       21.82      2.80 o 
   7   5  19        1.56        0.52      1.68 o 
   8   5  19        5.81        6.19      2.05 o 
  -8   6  19        0.08        6.06      3.72 o 
  -7   6  19       20.81       16.83      4.40 o 
  -6   6  19        1.55       -0.60      2.62 o 
  -5   6  19       22.23       23.18      2.47 o 
  -4   6  19       52.36       49.76      3.66 o 
  -3   6  19        9.90        8.36      2.25 o 
  -2   6  19       66.39       64.29      4.56 o 
  -1   6  19        8.45        9.54      2.52 o 
   0   6  19       99.11       99.98      5.61 o 
   1   6  19       22.81       20.33      2.13 o 
   2   6  19      238.67      231.48      6.55 o 
   3   6  19      272.14      278.16      7.20 o 
   4   6  19        0.23        1.08      1.48 o 
   5   6  19      232.75      257.58      7.49 o 
   6   6  19       51.49       58.72      5.06 o 
   7   6  19      155.48      145.78      5.97 o 
   8   6  19       72.00       75.85      7.02 o 
  -7   7  19        4.92        4.85      2.44 o 
  -6   7  19       28.22       31.03      3.46 o 
  -5   7  19       42.29       44.11      6.16 o 
  -4   7  19       87.77       90.31     11.36 o 
  -3   7  19        0.86       -1.09      1.85 o 
  -2   7  19       20.64       24.55      3.48 o 
  -1   7  19        2.07        0.56      1.97 o 
   0   7  19       27.86       23.98      5.15 o 
   1   7  19        7.21        7.37      1.58 o 
   2   7  19       20.24       15.84      2.72 o 
   3   7  19      100.15       99.64      4.55 o 
   4   7  19       14.51       14.24      2.44 o 
   5   7  19        3.99        0.01      1.76 o 
   6   7  19       35.79       40.82      5.11 o 
  -5   8  19        4.20        7.86      4.19 o 
  -4   8  19       27.26       33.66      4.19 o 
  -3   8  19        2.38        4.89      2.50 o 
  -2   8  19        1.45        0.66      1.59 o 
  -1   8  19        6.77        9.39      2.97 o 
   0   8  19      118.17      124.88      6.92 o 
   1   8  19        3.47        2.07      1.43 o 
   2   8  19        8.69       10.51      2.00 o 
   3   8  19        6.74        5.87      1.96 o 
   4   8  19       22.52       18.35      3.28 o 
   5   8  19       15.31       13.07      4.57 o 
  -2   9  19       40.65       44.46      5.40 o 
  -1   9  19      175.25      184.86     12.54 o 
   0   9  19      149.39      149.66     11.40 o 
   1   9  19       36.19       39.35      3.39 o 
  -5   0  20      713.67      699.00     14.98 o 
  -4   0  20       63.12       71.07      4.16 o 
  -3   0  20        0.64        2.42      1.70 o 
  -2   0  20       33.11       31.64      3.72 o 
  -1   0  20       18.68       14.30      2.87 o 
   0   0  20        4.12        0.17      1.82 o 
   1   0  20       31.50       35.01      4.66 o 
   2   0  20        1.28        1.55      2.08 o 
   3   0  20        7.97        6.40      2.86 o 
   4   0  20        2.21        1.04      2.45 o 
   5   0  20      136.32      109.62      8.05 o 
   6   0  20       14.24       14.10      2.38 o 
   7   0  20        5.15        7.64      2.36 o 
   8   0  20       21.41       21.25      4.84 o 
   9   0  20      259.83      271.53     14.33 o 
  -9   1  20        7.18        8.74      2.35 o 
  -8   1  20       59.38       55.59      3.99 o 
  -7   1  20       12.66       15.60      2.67 o 
  -6   1  20       19.71       15.72      2.75 o 
  -5   1  20       26.34       29.82      3.55 o 
  -4   1  20      617.09      645.59     16.43 o 
  -3   1  20        0.41        2.26      1.35 o 
  -2   1  20      405.73      430.33     12.08 o 
  -1   1  20        4.05        2.89      1.44 o 
   0   1  20       88.18       98.67      9.56 o 
   1   1  20       27.21       24.29      2.81 o 
   2   1  20       37.22       41.66      3.63 o 
   3   1  20      181.59      196.85      7.52 o 
   4   1  20        3.69       -0.89      1.48 o 
   5   1  20       31.28       25.99      2.47 o 
   6   1  20       47.17       52.16      3.64 o 
   7   1  20       12.33       12.29      1.56 o 
   8   1  20       23.24       25.03      2.46 o 
   9   1  20       41.04       39.12      5.87 o 
  -9   2  20      104.62      109.36      6.37 o 
  -8   2  20       43.54       42.40      4.69 o 
  -7   2  20        1.12       -0.50      1.83 o 
  -6   2  20        0.26        1.75      2.00 o 
  -5   2  20       41.42       35.81      4.34 o 
  -4   2  20       31.02       29.84      4.20 o 
  -3   2  20        2.26        4.28      2.19 o 
  -2   2  20      231.00      246.15      8.87 o 
  -1   2  20        0.60        2.56      2.44 o 
   0   2  20       40.73       42.86      7.29 o 
   1   2  20      126.03      127.15      4.73 o 
   2   2  20       84.65       95.55      4.71 o 
   3   2  20      149.96      158.71      4.13 o 
   4   2  20      129.61      135.36      6.60 o 
   5   2  20      173.29      180.42      5.60 o 
   6   2  20      145.91      146.26      7.72 o 
   7   2  20       44.76       46.04      2.45 o 
   8   2  20       39.91       42.12      5.66 o 
  -9   3  20       34.35       32.83      4.71 o 
  -8   3  20       54.15       58.00      6.09 o 
  -7   3  20       13.67        8.61      2.90 o 
  -6   3  20       18.22       22.30      3.87 o 
  -5   3  20       15.82       14.89      3.60 o 
  -4   3  20        1.40        1.52      2.26 o 
  -3   3  20        2.13       10.31      7.73 o 
  -2   3  20        7.74        7.39      2.51 o 
  -1   3  20        3.19        2.73      2.58 o 
   0   3  20       66.14       67.92      3.29 o 
   1   3  20       25.16       25.81      2.61 o 
   2   3  20      357.13      375.08      6.97 o 
   3   3  20        0.67        1.65      1.32 o 
   4   3  20      140.02      138.04      4.83 o 
   5   3  20       19.18       15.46      2.26 o 
   6   3  20       73.31       73.43      4.82 o 
   7   3  20      228.18      223.87      9.10 o 
   8   3  20       43.53       44.50      2.91 o 
  -8   4  20       11.63       12.03      3.71 o 
  -7   4  20       21.32       21.80      4.44 o 
  -6   4  20        0.07       -0.44      2.30 o 
  -5   4  20        0.53        0.16      2.36 o 
  -4   4  20       17.28       17.52      3.76 o 
  -3   4  20       17.67       20.89      4.21 o 
  -2   4  20       12.67       10.46      3.45 o 
  -1   4  20       26.83       32.06      5.23 o 
   0   4  20      111.69      122.99      4.88 o 
   1   4  20       15.31       14.72      1.73 o 
   2   4  20       26.92       29.22      2.51 o 
   3   4  20       36.40       44.28      3.18 o 
   4   4  20       28.51       35.28      3.05 o 
   5   4  20      402.20      408.74      9.22 o 
   6   4  20       13.52        8.26      1.99 o 
   7   4  20       17.81       16.10      2.66 o 
  -7   5  20       14.48       13.35      3.91 o 
  -6   5  20      302.16      316.92     13.63 o 
  -5   5  20       32.66       22.61      4.65 o 
  -4   5  20        0.04        1.03      2.51 o 
  -3   5  20       11.37       16.93      4.11 o 
  -2   5  20        6.65        5.81      3.26 o 
  -1   5  20      267.11      286.62      9.13 o 
   0   5  20      228.08      240.76      9.47 o 
   1   5  20      317.54      340.39      6.82 o 
   2   5  20        0.75        1.13      1.32 o 
   3   5  20       61.14       67.77      3.97 o 
   4   5  20       62.01       63.50      3.83 o 
   5   5  20       61.51       58.90      4.18 o 
   6   5  20       48.68       46.19      3.82 o 
   7   5  20       85.41      103.35      6.50 o 
  -6   6  20       24.59       18.45      4.81 o 
  -5   6  20       52.51       51.73      7.06 o 
  -4   6  20        2.88        0.22      2.61 o 
  -3   6  20        0.00        0.50      1.38 o 
  -2   6  20       89.01       88.09      4.90 o 
  -1   6  20      132.13      141.74      6.08 o 
   0   6  20       59.01       48.92      4.45 o 
   1   6  20       41.73       44.22      3.38 o 
   2   6  20      101.74       98.76      4.06 o 
   3   6  20       30.46       27.49      5.98 o 
   4   6  20       14.90       10.93      2.19 o 
   5   6  20        0.47        2.49      1.79 o 
  -4   7  20        0.32        2.19      1.94 o 
  -3   7  20        0.01       -1.46      2.45 o 
  -2   7  20        1.88       -1.13      1.88 o 
  -1   7  20       52.53       51.44      4.74 o 
   0   7  20        3.85        2.88      2.33 o 
   1   7  20       13.92       14.78      1.78 o 
   2   7  20       46.88       45.64      9.34 o 
   3   7  20       79.14       78.57      5.54 o 
   4   7  20       32.17       39.53      4.11 o 
  -7   1  21        0.58        0.86      1.67 o 
  -6   1  21       15.52       16.62      2.65 o 
  -5   1  21       24.86       18.35      2.86 o 
  -4   1  21       86.28       83.84      5.17 o 
  -3   1  21       68.23       68.59      5.03 o 
  -2   1  21       19.88       21.10      3.37 o 
  -1   1  21        9.16        5.74      1.94 o 
   0   1  21       94.78       90.61      4.21 o 
   1   1  21        5.30        6.76      1.84 o 
   2   1  21        9.34       16.58      2.50 o 
   3   1  21       25.20       23.21      3.41 o 
   4   1  21        0.28       -0.92      1.59 o 
   5   1  21        2.16       -0.22      1.76 o 
   6   1  21       10.30       10.80      1.97 o 
   7   1  21       33.02       30.72      4.62 o 
  -7   2  21        0.01       -0.64      2.00 o 
  -6   2  21        0.38        1.98      2.14 o 
  -5   2  21       20.19       12.41      2.88 o 
  -4   2  21      121.94      113.08      6.66 o 
  -3   2  21       79.61       83.09      5.86 o 
  -2   2  21        1.79        1.09      1.95 o 
  -1   2  21       40.13       46.21      2.81 o 
   0   2  21       14.46       11.75      2.11 o 
   1   2  21       65.26       71.23      3.95 o 
   2   2  21       22.68       23.18      2.86 o 
   3   2  21       96.17      100.98      5.15 o 
   4   2  21       49.64       45.26      4.29 o 
   5   2  21       20.40       17.23      2.12 o 
   6   2  21      103.38      100.04      5.46 o 
  -7   3  21        6.15        3.82      2.73 o 
  -6   3  21       26.28       23.13      4.28 o 
  -5   3  21       67.14       53.76      5.83 o 
  -4   3  21       44.75       40.97      5.32 o 
  -3   3  21       40.89       47.20      5.39 o 
  -2   3  21       59.95       56.20      6.28 o 
  -1   3  21       21.39       19.36      4.10 o 
   0   3  21       25.55       22.08      2.31 o 
   1   3  21        9.03        6.61      2.21 o 
   2   3  21      158.62      175.33      6.30 o 
   3   3  21        0.01        0.36      1.12 o 
   4   3  21        2.71        2.76      1.46 o 
   5   3  21        0.00        0.04      1.51 o 
   6   3  21       96.50       97.27      5.71 o 
  -6   4  21       12.77       14.03      3.86 o 
  -5   4  21       20.23       16.05      4.07 o 
  -4   4  21       93.45      102.51      7.78 o 
  -3   4  21       13.49       12.39      3.70 o 
  -2   4  21        8.29       12.91      3.95 o 
  -1   4  21      128.68      155.81      9.61 o 
   0   4  21      130.01      126.57      8.76 o 
   1   4  21        8.44        9.81      1.85 o 
   2   4  21      142.52      156.09      4.30 o 
   3   4  21        0.45        1.29      1.47 o 
   4   4  21       15.55       15.55      2.22 o 
   5   4  21        4.59        2.90      2.18 o 
  -5   5  21        6.81        4.09      2.89 o 
  -4   5  21       42.47       52.58      6.75 o 
  -3   5  21       23.53       17.12      4.42 o 
  -2   5  21       66.86       65.97      7.47 o 
  -1   5  21       22.70       15.08      4.49 o 
   0   5  21       31.43       35.87      6.11 o 
   1   5  21       11.51       10.82      1.54 o 
   2   5  21       72.67       72.37      3.40 o 
   3   5  21       68.87       67.08      3.57 o 
   4   5  21        6.63        6.84      2.28 o 
  -2   6  21        7.94        4.16      3.57 o 
  -1   6  21       34.30       32.29      3.81 o 
   0   6  21        9.55       13.35      2.61 o 
   1   6  21       15.18       13.24      3.85 o 
   2   6  21       21.09       26.84      2.96 o 
  -3   0  22      212.74      252.39      7.99 o 
  -2   0  22        4.67        4.97      2.05 o 
  -1   0  22       16.24       14.26      2.96 o 
   0   0  22       31.37       35.24      4.60 o 
   1   0  22      718.10      775.09     20.80 o 
   2   0  22        1.09        1.66      2.67 o 
   3   0  22      175.36      185.94     10.10 o 
   4   0  22       30.99       34.97      5.22 o 
  -5   1  22      127.21      130.02      5.81 o 
  -4   1  22      154.66      162.97      7.05 o 
  -3   1  22        1.08        1.72      2.01 o 
  -2   1  22       49.67       48.06      4.97 o 
  -1   1  22        1.00        1.65      1.33 o 
   0   1  22      253.17      275.64      7.43 o 
   1   1  22       45.25       47.95      8.67 o 
   2   1  22      329.00      362.45      9.88 o 
   3   1  22        0.51        2.57      1.93 o 
   4   1  22        0.17        1.28      2.03 o 
  -4   2  22        4.59        3.74      2.36 o 
  -3   2  22        0.61       -0.19      2.22 o 
  -2   2  22       13.65       15.31      3.60 o 
  -1   2  22      121.48      120.41      7.70 o 
   0   2  22        3.60        3.90      1.62 o 
   1   2  22        1.50       -0.43      1.52 o 
   2   2  22       22.57       26.24      3.13 o 
   3   2  22        1.30        0.76      2.11 o 
   4   2  22       92.84       93.04     13.99 o 
  -3   3  22        4.06        7.85      3.01 o 
  -2   3  22        2.72        1.15      2.53 o 
  -1   3  22       29.12       38.21      5.56 o 
   0   3  22      139.12      123.95      8.41 o 
   1   3  22       26.88       31.98      4.61 o 
   2   3  22       31.30       28.76      3.15 o 
   3   3  22       26.75       22.34      3.12 o 
  -1   4  22      139.04      150.20      9.51 o 
   0   4  22        1.26       -0.35      2.71 o 
   1   4  22      134.27      138.18      7.85 o 
                                                 
